# Supplementary material for: Identification of Potential Inhibitors of Histone Deacetylase 6 Through Virtual Screening and Molecular Dynamics Simulation Approach: Implications in Neurodegenerative Diseases
Source: Pharmaceuticals (Basel). 2024 Nov 15;17(11):1536. doi: 10.3390/ph17111536 (PMC11597257; doi:10.3390/ph17111536)
Supplement: Supplementary file 1 [file pharmaceuticals-17-01536-s001.zip]

Archive with 2 entries (2 files):
- Supplementary Figure S1.pptx
- Supplementary Table S1.csv
