# Supplementary material for: Identification of Potential Inhibitors of Histone Deacetylase 6 Through Virtual Screening and Molecular Dynamics Simulation Approach: Implications in Neurodegenerative Diseases
Source: Pharmaceuticals (Basel). 2024 Nov 15;17(11):1536. doi: 10.3390/ph17111536 (PMC11597257; doi:10.3390/ph17111536)
Supplement: Supplementary file 1 [file pharmaceuticals-17-01536-s001.zip › Supplementary Table S1.csv]

Name of the ligand	Binding Free Energy (kcal/mol)	pKi	Ligand Efficiency (kcal/mol/non-H atom)	Torsional Energy
dutasteride	-10.5	7.7	0.2838	1.2452
bisdequalinium_chloride	-10.2	7.48	0.2318	0
conivaptan	-10	7.33	0.2632	1.2452
penfluridol	-10	7.33	0.2778	2.8017
pimozide	-9.8	7.19	0.2882	2.1791
rolapitant	-9.7	7.11	0.2771	2.1791
lumacaftor	-9.4	6.89	0.2848	1.8678
difenoxin	-9.4	6.89	0.2938	2.4904
phenindamine	-9.3	6.82	0.465	0.3113
acrivastine	-9.3	6.82	0.3577	2.1791
dihydroergocristine	-9.3	6.82	0.2067	1.8678
darifenacin	-9.3	6.82	0.2906	2.1791
terfenadine	-9.3	6.82	0.2657	3.4243
anidulafungin	-9.3	6.82	0.1134	7.1599
quinbolone	-9.2	6.75	0.3538	0.6226
bisoxatin	-9.2	6.75	0.368	1.2452
flutrimazole	-9.2	6.75	0.3538	1.2452
oxyphenisatine	-9.2	6.75	0.3833	1.2452
phenolphthalein	-9.2	6.75	0.3833	1.2452
irinotecan	-9.2	6.75	0.214	1.8678
midostaurin	-9.2	6.75	0.214	1.8678
ezetimibe	-9.2	6.75	0.3067	2.4904
rifabutin	-9.2	6.75	0.1508	2.4904
ebastine	-9.2	6.75	0.2629	3.113
strychnine	-9.1	6.67	0.364	0
benexate	-9.1	6.67	0.3033	2.8017
naldemedine	-9.1	6.67	0.2167	2.8017
digitoxin	-9.1	6.67	0.1685	3.7356
cyproheptadine	-9	6.6	0.4091	0
deptropine	-9	6.6	0.36	0.6226
revaprazan	-9	6.6	0.3333	0.9339
belinostat	-9	6.6	0.4091	1.8678
flunarizine	-9	6.6	0.3	1.8678
talniflumate	-9	6.6	0.3	1.8678
nilotinib	-9	6.6	0.2308	2.1791
aprepitant	-9	6.6	0.2432	2.4904
loperamide	-9	6.6	0.2647	2.4904
fexofenadine	-9	6.6	0.2432	4.0469
ketotifen	-8.9	6.53	0.4045	0
azelastine	-8.9	6.53	0.3296	0.9339
estradiol_benzoate	-8.9	6.53	0.3179	1.2452
mosapramine	-8.9	6.53	0.2618	1.2452
carpipramine	-8.9	6.53	0.2697	1.8678
eltrombopag	-8.9	6.53	0.2697	2.1791
loperamide_oxide	-8.9	6.53	0.2543	2.4904
delamanid	-8.9	6.53	0.2342	2.8017
antrafenine	-8.9	6.53	0.2119	3.113
zorubicin	-8.9	6.53	0.1894	3.4243
cefpiramide	-8.9	6.53	0.2119	3.7356
desmopressin	-8.9	6.53	0.1203	6.226
ketazolam	-8.8	6.45	0.3385	0.3113
clofazimine	-8.8	6.45	0.2667	1.2452
clotrimazole	-8.8	6.45	0.352	1.2452
fenoverine	-8.8	6.45	0.2667	1.2452
flibanserin	-8.8	6.45	0.3143	1.5565
nandrolone_phenpropionate	-8.8	6.45	0.2933	1.5565
paliperidone	-8.8	6.45	0.2839	1.5565
pipoxolan	-8.8	6.45	0.3385	1.5565
netupitant	-8.8	6.45	0.2146	2.1791
maraviroc	-8.8	6.45	0.2378	2.4904
oxaflumazine	-8.8	6.45	0.2514	2.4904
piroheptine	-8.7	6.38	0.3783	0.3113
oxendolone	-8.7	6.38	0.3955	0.6226
dioxadrol	-8.7	6.38	0.3783	0.9339
phenolsulfonphthalein	-8.7	6.38	0.348	1.2452
doxazosin	-8.7	6.38	0.2636	1.5565
fendosal	-8.7	6.38	0.3	1.5565
ketanserin	-8.7	6.38	0.3	1.5565
lorpiprazole	-8.7	6.38	0.3	1.5565
rilpivirine	-8.7	6.38	0.3107	1.5565
bromocriptine	-8.7	6.38	0.2023	1.8678
casopitant	-8.7	6.38	0.2023	1.8678
xenytropium	-8.7	6.38	0.2559	2.8017
azilsartan_medoxomil	-8.7	6.38	0.2071	3.113
anazolene	-8.7	6.38	0.2071	3.4243
cefoperazone	-8.7	6.38	0.1977	3.4243
eptifibatide	-8.7	6.38	0.1526	3.4243
acetyldigitoxin	-8.7	6.38	0.1526	4.0469
ciclosporin	-8.7	6.38	0.1024	4.0469
venetoclax	-8.7	6.38	0.1426	4.0469
candicidin	-8.7	6.38	0.1101	6.5373
pizotifen	-8.6	6.31	0.4095	0
budipine	-8.6	6.31	0.3909	0.9339
desoxycortone	-8.6	6.31	0.3583	0.9339
halazepam	-8.6	6.31	0.3583	0.9339
quazepam	-8.6	6.31	0.344	0.9339
adapalene	-8.6	6.31	0.2774	1.5565
meclozine	-8.6	6.31	0.3071	1.5565
medibazine	-8.6	6.31	0.2966	1.5565
scarlet_red	-8.6	6.31	0.2966	1.5565
piritramide	-8.6	6.31	0.2687	2.1791
radotinib	-8.6	6.31	0.2205	2.1791
telmisartan	-8.6	6.31	0.2205	2.4904
alatrofloxacin	-8.6	6.31	0.215	2.8017
diphenoxylate	-8.6	6.31	0.2529	2.8017
seratrodast	-8.6	6.31	0.3308	2.8017
dimemorfan	-8.5	6.23	0.4474	0
clozapine	-8.5	6.23	0.3696	0.3113
fluindione	-8.5	6.23	0.4722	0.3113
quinupramine	-8.5	6.23	0.3696	0.3113
diphemanil	-8.5	6.23	0.4048	0.6226
atovaquone	-8.5	6.23	0.3269	0.9339
solifenacin	-8.5	6.23	0.3148	0.9339
bemetizide	-8.5	6.23	0.34	1.2452
bifonazole	-8.5	6.23	0.3542	1.2452
fazadinium	-8.5	6.23	0.25	1.5565
idelalisib	-8.5	6.23	0.2742	1.5565
mazipredone	-8.5	6.23	0.2656	1.5565
palbociclib	-8.5	6.23	0.2576	1.5565
sertindole	-8.5	6.23	0.2742	1.5565
buclizine	-8.5	6.23	0.2742	1.8678
cinnarizine	-8.5	6.23	0.3036	1.8678
estradiol_cypionate	-8.5	6.23	0.2931	1.8678
glecaprevir	-8.5	6.23	0.1466	2.1791
chlorbenzoxamine	-8.5	6.23	0.2742	2.4904
simeprevir	-8.5	6.23	0.1635	2.4904
raloxifene	-8.5	6.23	0.25	2.8017
quinupristin	-8.5	6.23	0.1164	3.4243
bisoctrizole	-8.5	6.23	0.1735	3.7356
elbasvir	-8.5	6.23	0.1308	4.0469
lypressin	-8.5	6.23	0.1164	6.8486
mianserin	-8.4	6.16	0.42	0
calusterone	-8.4	6.16	0.3652	0.3113
tadalafil	-8.4	6.16	0.2897	0.3113
testosterone	-8.4	6.16	0.4	0.3113
algestone_acetophenide	-8.4	6.16	0.2545	0.6226
spironolactone	-8.4	6.16	0.2897	0.6226
flutoprazepam	-8.4	6.16	0.35	0.9339
ataluren	-8.4	6.16	0.4	1.2452
tolvaptan	-8.4	6.16	0.2625	1.2452
escitalopram	-8.4	6.16	0.35	1.5565
flumecinol	-8.4	6.16	0.42	1.5565
timiperone	-8.4	6.16	0.3	1.8678
ponatinib	-8.4	6.16	0.2154	2.1791
apalcillin	-8.4	6.16	0.227	2.4904
astemizole	-8.4	6.16	0.2471	2.4904
carindacillin	-8.4	6.16	0.24	2.4904
lapatinib	-8.4	6.16	0.21	3.4243
azelnidipine	-8.4	6.16	0.1953	3.7356
dexniguldipine	-8.4	6.16	0.1867	3.7356
nafiverine	-8.4	6.16	0.21	3.7356
aclarubicin	-8.4	6.16	0.1448	4.3582
lercanidipine	-8.4	6.16	0.1867	4.3582
nystatin	-8.4	6.16	0.1292	4.6695
pentamycin	-8.4	6.16	0.1787	4.6695
TMC-310911	-8.4	6.16	0.1615	4.9808
carbetocin	-8.4	6.16	0.1217	5.6034
eberconazole	-8.3	6.09	0.3773	0.3113
methenolone	-8.3	6.09	0.3773	0.3113
perlapine	-8.3	6.09	0.3773	0.3113
amitriptylinoxide	-8.3	6.09	0.3773	0.9339
bermoprofen	-8.3	6.09	0.3773	0.9339
blonanserin	-8.3	6.09	0.3074	0.9339
etifoxine	-8.3	6.09	0.3952	0.9339
rucaparib	-8.3	6.09	0.3458	0.9339
suvorexant	-8.3	6.09	0.2594	0.9339
clobenztropine	-8.3	6.09	0.3458	1.2452
cloxotestosterone	-8.3	6.09	0.3074	1.2452
pyrvinium	-8.3	6.09	0.2862	1.2452
lurasidone	-8.3	6.09	0.2371	1.5565
testosterone_cypionate	-8.3	6.09	0.2767	1.5565
clocapramine	-8.3	6.09	0.2441	1.8678
clocinizine	-8.3	6.09	0.2862	1.8678
oxabolone_cipionate	-8.3	6.09	0.2767	1.8678
piperidolate	-8.3	6.09	0.3458	1.8678
pyrinoline	-8.3	6.09	0.2594	1.8678
setastine	-8.3	6.09	0.332	1.8678
trospium	-8.3	6.09	0.2862	1.8678
bezitramide	-8.3	6.09	0.2243	2.1791
flupentixol	-8.3	6.09	0.2767	2.1791
idanpramine	-8.3	6.09	0.2677	2.1791
prenoxdiazine	-8.3	6.09	0.3074	2.1791
riociguat	-8.3	6.09	0.2677	2.1791
sitosterol	-8.3	6.09	0.2767	2.1791
voacamine	-8.3	6.09	0.1596	2.1791
nintedanib	-8.3	6.09	0.2075	2.4904
glucametacin	-8.3	6.09	0.2306	3.113
rescimetol	-8.3	6.09	0.193	3.113
indinavir	-8.3	6.09	0.1844	4.3582
benzquercin	-8.3	6.09	0.1456	4.9808
pibrentasvir	-8.3	6.09	0.1038	5.2921
cargutocin	-8.3	6.09	0.1277	5.9147
setiptiline	-8.2	6.01	0.41	0
eburnamonine	-8.2	6.01	0.3727	0.3113
ethisterone	-8.2	6.01	0.3565	0.3113
oxazolam	-8.2	6.01	0.3565	0.3113
progesterone	-8.2	6.01	0.3565	0.3113
gestodene	-8.2	6.01	0.3565	0.6226
rupatadine	-8.2	6.01	0.2733	0.6226
cyclobenzaprine	-8.2	6.01	0.3905	0.9339
nortriptyline	-8.2	6.01	0.41	0.9339
prazepam	-8.2	6.01	0.3565	0.9339
phenazocine	-8.2	6.01	0.3417	1.2452
pramiverine	-8.2	6.01	0.3727	1.2452
quifenadine	-8.2	6.01	0.3727	1.2452
risperidone	-8.2	6.01	0.2733	1.2452
tolnaftate	-8.2	6.01	0.3727	1.2452
vismodegib	-8.2	6.01	0.3037	1.2452
axitinib	-8.2	6.01	0.2929	1.5565
etybenzatropine	-8.2	6.01	0.3417	1.5565
flufenamic_acid	-8.2	6.01	0.41	1.5565
levocabastine	-8.2	6.01	0.2645	1.5565
linopirdine	-8.2	6.01	0.2733	1.5565
piketoprofen	-8.2	6.01	0.3154	1.5565
trifluoperazine	-8.2	6.01	0.2929	1.5565
dihydroergocryptine	-8.2	6.01	0.1952	1.8678
droperidol	-8.2	6.01	0.2929	1.8678
dabrafenib	-8.2	6.01	0.2343	2.1791
imatinib	-8.2	6.01	0.2216	2.1791
lasofoxifene	-8.2	6.01	0.2645	2.1791
moperone	-8.2	6.01	0.3154	2.1791
flutropium	-8.2	6.01	0.2828	2.4904
trifluperidol	-8.2	6.01	0.2828	2.4904
bedaquiline	-8.2	6.01	0.2216	2.8017
enasidenib	-8.2	6.01	0.2485	2.8017
pranlukast	-8.2	6.01	0.2278	2.8017
almitrine	-8.2	6.01	0.2343	3.113
baicalin	-8.2	6.01	0.2562	3.113
rescinnamine	-8.2	6.01	0.1783	3.4243
tipranavir	-8.2	6.01	0.1952	4.0469
keracyanin	-8.2	6.01	0.1952	4.9808
plicamycin	-8.2	6.01	0.1079	8.0938
drospirenone	-8.1	5.94	0.3	0
alprazolam	-8.1	5.94	0.3682	0.3113
clobazam	-8.1	5.94	0.3857	0.3113
enzacamene	-8.1	5.94	0.4263	0.3113
midazolam	-8.1	5.94	0.3522	0.3113
phenindione	-8.1	5.94	0.4765	0.3113
vinburnine	-8.1	5.94	0.3682	0.3113
metixene	-8.1	5.94	0.3682	0.6226
promegestone	-8.1	5.94	0.3375	0.6226
amitriptyline	-8.1	5.94	0.3857	0.9339
cibenzoline	-8.1	5.94	0.405	0.9339
nandrolone_cyclotate	-8.1	5.94	0.2613	0.9339
oxaflozane	-8.1	5.94	0.4263	0.9339
perampanel	-8.1	5.94	0.3	0.9339
benzatropine	-8.1	5.94	0.3522	1.2452
benzpiperylone	-8.1	5.94	0.3115	1.2452
bictegravir	-8.1	5.94	0.2531	1.2452
dexetimide	-8.1	5.94	0.3	1.2452
mozavaptan	-8.1	5.94	0.2531	1.2452
olaparib	-8.1	5.94	0.2531	1.2452
prifinium	-8.1	5.94	0.3522	1.2452
sequifenadine	-8.1	5.94	0.3375	1.2452
tolciclate	-8.1	5.94	0.3522	1.2452
trimetaphan	-8.1	5.94	0.3115	1.2452
desoxycorticosterone_pivalate	-8.1	5.94	0.27	1.5565
domperidone	-8.1	5.94	0.27	1.5565
benperidol	-8.1	5.94	0.2893	1.8678
clemastine	-8.1	5.94	0.3375	1.8678
clidinium	-8.1	5.94	0.3115	1.8678
dihydrotachysterol	-8.1	5.94	0.2793	1.8678
doxercalciferol	-8.1	5.94	0.27	2.1791
fluticasone_furoate	-8.1	5.94	0.2189	2.1791
irbesartan	-8.1	5.94	0.2531	2.1791
nabilone	-8.1	5.94	0.3	2.1791
ormeloxifene	-8.1	5.94	0.2382	2.1791
phenolphthalol	-8.1	5.94	0.3522	2.1791
triamcinolone_hexacetonide	-8.1	5.94	0.2132	2.1791
feclobuzone	-8.1	5.94	0.2382	2.8017
umeclidinium	-8.1	5.94	0.2531	2.8017
fentonium	-8.1	5.94	0.225	3.113
falecalcitriol	-8.1	5.94	0.225	3.4243
bagrosin	-8	5.87	0.3636	0.3113
bentazepam	-8	5.87	0.381	0.3113
estazolam	-8	5.87	0.381	0.3113
prasterone	-8	5.87	0.381	0.3113
stanozolol	-8	5.87	0.3333	0.3113
cyclocoumarol	-8	5.87	0.3333	0.6226
guabenxan	-8	5.87	0.5333	0.6226
norvinisterone	-8	5.87	0.3636	0.6226
alectinib	-8	5.87	0.2222	0.9339
enoxolone	-8	5.87	0.2353	0.9339
exatecan	-8	5.87	0.25	0.9339
testosterone_propionate	-8	5.87	0.32	0.9339
butriptyline	-8	5.87	0.3636	1.2452
protriptyline	-8	5.87	0.4	1.2452
tasosartan	-8	5.87	0.2581	1.2452
temafloxacin	-8	5.87	0.2667	1.2452
teneligliptin	-8	5.87	0.2667	1.2452
ziprasidone	-8	5.87	0.2857	1.2452
ketoprofen	-8	5.87	0.4211	1.5565
niflumic_acid	-8	5.87	0.4	1.5565
ulipristal	-8	5.87	0.2286	1.5565
alpha-Ergocryptine	-8	5.87	0.1905	1.8678
betamethasone_acetate	-8	5.87	0.2581	1.8678
dextromoramide	-8	5.87	0.2759	1.8678
difemetorex	-8	5.87	0.3636	1.8678
estradiol_valerate	-8	5.87	0.3077	1.8678
mepenzolate	-8	5.87	0.32	1.8678
nicomorphine	-8	5.87	0.2162	1.8678
spiperone	-8	5.87	0.2759	1.8678
vandetanib	-8	5.87	0.2667	1.8678
vecuronium	-8	5.87	0.2	1.8678
abemaciclib	-8	5.87	0.2162	2.1791
acediasulfone	-8	5.87	0.381	2.1791
amperozide	-8	5.87	0.2759	2.1791
deferasirox	-8	5.87	0.2857	2.1791
fosphenytoin	-8	5.87	0.32	2.1791
olmutinib	-8	5.87	0.2286	2.1791
testosterone_enantate	-8	5.87	0.2759	2.1791
vemurafenib	-8	5.87	0.2424	2.1791
amrubicin	-8	5.87	0.2286	2.4904
idarubicin	-8	5.87	0.2222	2.4904
lifitegrast	-8	5.87	0.1951	2.4904
pimecrolimus	-8	5.87	0.1429	2.4904
rotraxate	-8	5.87	0.381	2.4904
salazosulfadimidine	-8	5.87	0.2667	2.4904
bentiromide	-8	5.87	0.2667	2.8017
canagliflozin	-8	5.87	0.2581	2.8017
netarsudil	-8	5.87	0.2353	2.8017
diathymosulfone	-8	5.87	0.1951	3.113
pentacynium_chloride	-8	5.87	0.2581	3.113
bitolterol	-8	5.87	0.2353	3.4243
pirarubicin	-8	5.87	0.1778	3.7356
telotristat_ethyl	-8	5.87	0.2	4.0469
lopinavir	-8	5.87	0.1739	4.9808
rutoside	-8	5.87	0.186	4.9808
degarelix	-8	5.87	0.0684	13.0746
asenapine	-7.9	5.79	0.395	0
testolactone	-7.9	5.79	0.3591	0
cloxazolam	-7.9	5.79	0.3435	0.3113
demegestone	-7.9	5.79	0.3435	0.3113
epinastine	-7.9	5.79	0.4158	0.3113
nefopam	-7.9	5.79	0.4158	0.3113
benzoctamine	-7.9	5.79	0.4158	0.6226
eosin	-7.9	5.79	0.2724	0.6226
oxazepam	-7.9	5.79	0.395	0.6226
phenytoin	-7.9	5.79	0.4158	0.6226
picloxydine	-7.9	5.79	0.2469	0.6226
adinazolam	-7.9	5.79	0.316	0.9339
flumedroxone	-7.9	5.79	0.2821	0.9339
homochlorcyclizine	-7.9	5.79	0.3591	0.9339
isoxepac	-7.9	5.79	0.395	0.9339
pimobendan	-7.9	5.79	0.316	0.9339
prasterone_sulfate	-7.9	5.79	0.316	0.9339
vorozole	-7.9	5.79	0.3435	0.9339
azacyclonol	-7.9	5.79	0.395	1.2452
benzarone	-7.9	5.79	0.395	1.2452
dicoumarol	-7.9	5.79	0.316	1.2452
ethyl_loflazepate	-7.9	5.79	0.316	1.2452
indapamide	-7.9	5.79	0.3292	1.2452
maprotiline	-7.9	5.79	0.3762	1.2452
pentagestrone	-7.9	5.79	0.2724	1.2452
ozagrel	-7.9	5.79	0.4647	1.5565
pholcodine	-7.9	5.79	0.2724	1.5565
pyrrobutamine	-7.9	5.79	0.3591	1.5565
aminaphthone	-7.9	5.79	0.3435	1.8678
chlorotrianisene	-7.9	5.79	0.2926	1.8678
cyclofenil	-7.9	5.79	0.2926	1.8678
doxapram	-7.9	5.79	0.2821	1.8678
fenpiverinium	-7.9	5.79	0.316	1.8678
ibrutinib	-7.9	5.79	0.2394	1.8678
isoflupredone_acetate	-7.9	5.79	0.2633	1.8678
olopatadine	-7.9	5.79	0.316	1.8678
oxaprozin	-7.9	5.79	0.3591	1.8678
pridinol	-7.9	5.79	0.3591	1.8678
brilliant_green	-7.9	5.79	0.2724	2.1791
cortivazol	-7.9	5.79	0.2026	2.1791
ifenprodil	-7.9	5.79	0.3292	2.1791
lofepramine	-7.9	5.79	0.2633	2.1791
micinicate	-7.9	5.79	0.2821	2.1791
pipenzolate	-7.9	5.79	0.3038	2.1791
vaniprevir	-7.9	5.79	0.1491	2.1791
alfacalcidol	-7.9	5.79	0.2724	2.4904
anileridine	-7.9	5.79	0.3038	2.4904
cymarin	-7.9	5.79	0.2026	2.4904
glibenclamide	-7.9	5.79	0.2394	2.4904
prednisolone_tebutate	-7.9	5.79	0.2394	2.4904
terconazole	-7.9	5.79	0.2194	2.4904
tofogliflozin	-7.9	5.79	0.2821	2.4904
deserpidine	-7.9	5.79	0.1881	2.8017
difluprednate	-7.9	5.79	0.2194	2.8017
hydrocortisone_cypionate	-7.9	5.79	0.2257	2.8017
argatroban	-7.9	5.79	0.2257	3.113
itraconazole	-7.9	5.79	0.1612	3.4243
lomitapide	-7.9	5.79	0.158	3.7356
manidipine	-7.9	5.79	0.1756	3.7356
telaprevir	-7.9	5.79	0.1612	4.3582
diosmin	-7.9	5.79	0.1837	4.6695
ornipressin	-7.9	5.79	0.1097	6.5373
diazepam	-7.8	5.72	0.39	0.3113
estrone	-7.8	5.72	0.39	0.3113
praziquantel	-7.8	5.72	0.3391	0.3113
alfaxalone	-7.8	5.72	0.325	0.6226
mebhydrolin	-7.8	5.72	0.3714	0.6226
nimetazepam	-7.8	5.72	0.3545	0.6226
temazepam	-7.8	5.72	0.3714	0.6226
clorazepate	-7.8	5.72	0.3545	0.9339
doxepin	-7.8	5.72	0.3714	0.9339
metiazinic_acid	-7.8	5.72	0.4105	0.9339
desoxycorticosterone_acetate	-7.8	5.72	0.2889	1.2452
diphenylpyraline	-7.8	5.72	0.3714	1.2452
flumedroxone_acetate	-7.8	5.72	0.2516	1.2452
mifepristone	-7.8	5.72	0.2437	1.2452
morazone	-7.8	5.72	0.2786	1.2452
paroxetine	-7.8	5.72	0.325	1.2452
phenprocoumon	-7.8	5.72	0.3714	1.2452
triprolidine	-7.8	5.72	0.3714	1.2452
tubocurarine	-7.8	5.72	0.1733	1.2452
fenpiprane	-7.8	5.72	0.3714	1.5565
propiomazine	-7.8	5.72	0.325	1.5565
prozapine	-7.8	5.72	0.3545	1.5565
butinoline	-7.8	5.72	0.3545	1.8678
ergocalciferol	-7.8	5.72	0.269	1.8678
fluacizine	-7.8	5.72	0.2889	1.8678
isofezolac	-7.8	5.72	0.2889	1.8678
laropiprant	-7.8	5.72	0.269	1.8678
linagliptin	-7.8	5.72	0.2229	1.8678
pipecuronium	-7.8	5.72	0.1814	1.8678
piperaquine	-7.8	5.72	0.2108	1.8678
terodiline	-7.8	5.72	0.3714	1.8678
tribuzone	-7.8	5.72	0.2889	1.8678
bevonium	-7.8	5.72	0.3	2.1791
dipipanone	-7.8	5.72	0.3	2.1791
fenbenicillin	-7.8	5.72	0.26	2.1791
flumetasone_pivalate	-7.8	5.72	0.2229	2.1791
gliquidone	-7.8	5.72	0.2108	2.1791
mezlocillin	-7.8	5.72	0.2167	2.1791
poldine	-7.8	5.72	0.312	2.1791
talampicillin	-7.8	5.72	0.2294	2.1791
carfecillin	-7.8	5.72	0.2437	2.4904
homofenazine	-7.8	5.72	0.2516	2.4904
lenampicillin	-7.8	5.72	0.2437	2.4904
lomerizine	-7.8	5.72	0.2294	2.4904
nebivolol	-7.8	5.72	0.269	2.4904
amineptine	-7.8	5.72	0.312	2.8017
amino(diphenylhydantoin)_valeric_acid	-7.8	5.72	0.269	2.8017
bazedoxifene	-7.8	5.72	0.2229	2.8017
carubicin	-7.8	5.72	0.2108	2.8017
ceritinib	-7.8	5.72	0.2053	2.8017
fusidic_acid	-7.8	5.72	0.2108	2.8017
ospemifene	-7.8	5.72	0.2889	2.8017
teniposide	-7.8	5.72	0.1696	2.8017
zafirlukast	-7.8	5.72	0.1902	2.8017
alvimopan	-7.8	5.72	0.2516	3.113
ridaforolimus	-7.8	5.72	0.113	3.113
tropesin	-7.8	5.72	0.2167	3.113
carbifene	-7.8	5.72	0.2437	3.4243
etoposide_phosphate	-7.8	5.72	0.1696	3.4243
tezacaftor	-7.8	5.72	0.2108	3.4243
eluxadoline	-7.8	5.72	0.1857	4.0469
Spiramycin_I	-7.8	5.72	0.1322	4.6695
Spiramycin_II	-7.8	5.72	0.1258	4.9808
indocyanine_green	-7.8	5.72	0.1472	5.2921
monoxerutin	-7.8	5.72	0.1696	5.9147
suramin	-7.8	5.72	0.0907	6.8486
micafungin	-7.8	5.72	0.0876	8.7164
desloratadine	-7.7	5.65	0.35	0
pirlindole	-7.7	5.65	0.4529	0
desalkylflurazepam	-7.7	5.65	0.385	0.3113
fludiazepam	-7.7	5.65	0.3667	0.3113
loxapine	-7.7	5.65	0.3348	0.3113
chlormidazole	-7.7	5.65	0.4278	0.6226
dimethisterone	-7.7	5.65	0.308	0.6226
etonogestrel	-7.7	5.65	0.3208	0.6226
phencyclidine	-7.7	5.65	0.4278	0.6226
ramosetron	-7.7	5.65	0.3667	0.6226
sertraline	-7.7	5.65	0.385	0.6226
abiraterone_acetate	-7.7	5.65	0.2655	0.9339
dolasetron	-7.7	5.65	0.3208	0.9339
fenquizone	-7.7	5.65	0.35	0.9339
roquinimex	-7.7	5.65	0.3348	0.9339
aminoquinuride	-7.7	5.65	0.275	1.2452
diflucortolone	-7.7	5.65	0.275	1.2452
diphenadione	-7.7	5.65	0.2962	1.2452
flubendazole	-7.7	5.65	0.3348	1.2452
pipradrol	-7.7	5.65	0.385	1.2452
polmacoxib	-7.7	5.65	0.308	1.2452
quinestrol	-7.7	5.65	0.2852	1.2452
rimonabant	-7.7	5.65	0.2567	1.2452
bendroflumethiazide	-7.7	5.65	0.2852	1.5565
celecoxib	-7.7	5.65	0.2962	1.5565
etravirine	-7.7	5.65	0.275	1.5565
flumetasone	-7.7	5.65	0.2655	1.5565
fluocinonide	-7.7	5.65	0.22	1.5565
talastine	-7.7	5.65	0.3348	1.5565
amolanone	-7.7	5.65	0.3348	1.8678
biperiden	-7.7	5.65	0.3348	1.8678
clofoctol	-7.7	5.65	0.3208	1.8678
cloperastine	-7.7	5.65	0.3348	1.8678
dasabuvir	-7.7	5.65	0.22	1.8678
donepezil	-7.7	5.65	0.275	1.8678
fominoben	-7.7	5.65	0.275	1.8678
imidafenacin	-7.7	5.65	0.3208	1.8678
mitiglinide	-7.7	5.65	0.3348	1.8678
parapenzolate	-7.7	5.65	0.308	1.8678
regorafenib	-7.7	5.65	0.2333	1.8678
trihexyphenidyl	-7.7	5.65	0.35	1.8678
troglitazone	-7.7	5.65	0.2484	1.8678
viquidil	-7.7	5.65	0.3208	1.8678
betamethasone_benzoate	-7.7	5.65	0.2139	2.1791
bisacodyl	-7.7	5.65	0.2852	2.1791
brexpiprazole	-7.7	5.65	0.2484	2.1791
butaperazine	-7.7	5.65	0.2655	2.1791
cinacalcet	-7.7	5.65	0.2962	2.1791
colecalciferol	-7.7	5.65	0.275	2.1791
fendiline	-7.7	5.65	0.3208	2.1791
gemigliptin	-7.7	5.65	0.2333	2.1791
nalfurafine	-7.7	5.65	0.22	2.1791
piperacillin	-7.7	5.65	0.2139	2.1791
ursodiol	-7.7	5.65	0.275	2.1791
alcuronium	-7.7	5.65	0.154	2.4904
ambrisentan	-7.7	5.65	0.275	2.4904
droprenilamine	-7.7	5.65	0.308	2.4904
ecamsule	-7.7	5.65	0.2026	2.4904
fenticonazole	-7.7	5.65	0.2567	2.4904
ipragliflozin	-7.7	5.65	0.275	2.4904
propiverine	-7.7	5.65	0.2852	2.4904
pyronaridine	-7.7	5.65	0.2081	2.4904
sulfasalazine	-7.7	5.65	0.275	2.4904
triamcinolone_diacetate	-7.7	5.65	0.2265	2.4904
cetraxate	-7.7	5.65	0.35	2.8017
copanlisib	-7.7	5.65	0.22	2.8017
flecainide	-7.7	5.65	0.275	2.8017
hydrocortisone_valerate	-7.7	5.65	0.2406	2.8017
letermovir	-7.7	5.65	0.1878	2.8017
rapacuronium	-7.7	5.65	0.1791	2.8017
sirolimus	-7.7	5.65	0.1185	2.8017
cefatrizine	-7.7	5.65	0.2333	3.113
ertapenem	-7.7	5.65	0.2333	3.113
natamycin	-7.7	5.65	0.1638	3.113
pifarnine	-7.7	5.65	0.2484	3.113
rifapentine	-7.7	5.65	0.1222	3.4243
tobuterol	-7.7	5.65	0.2265	3.4243
cefonicid	-7.7	5.65	0.22	3.7356
valrubicin	-7.7	5.65	0.151	4.9808
josamycin	-7.7	5.65	0.1328	5.2921
nadide	-7.7	5.65	0.175	5.2921
hidrosmin	-7.7	5.65	0.1674	5.6034
miocamycin	-7.7	5.65	0.1222	5.9147
Enfuvirtide	-7.7	5.65	0.1242	7.4712
exemestane	-7.6	5.57	0.3455	0
amoxapine	-7.6	5.57	0.3455	0.3113
androstanolone	-7.6	5.57	0.3619	0.3113
dextromethorphan	-7.6	5.57	0.38	0.3113
elliptinium	-7.6	5.57	0.3619	0.3113
mexazolam	-7.6	5.57	0.3167	0.3113
nordazepam	-7.6	5.57	0.4	0.3113
siccanin	-7.6	5.57	0.304	0.3113
tetrazepam	-7.6	5.57	0.38	0.3113
eltanolone	-7.6	5.57	0.3304	0.6226
pinazepam	-7.6	5.57	0.3455	0.6226
proquazone	-7.6	5.57	0.3619	0.6226
ruboxistaurin	-7.6	5.57	0.2171	0.6226
tibolone	-7.6	5.57	0.3304	0.6226
camazepam	-7.6	5.57	0.2923	0.9339
chlorcyclizine	-7.6	5.57	0.3619	0.9339
cinchophen	-7.6	5.57	0.4	0.9339
clofenotane	-7.6	5.57	0.4	0.9339
cloridarol	-7.6	5.57	0.4222	0.9339
etoxadrol	-7.6	5.57	0.4	0.9339
leflunomide	-7.6	5.57	0.4	0.9339
levallorphan	-7.6	5.57	0.3619	0.9339
moquizone	-7.6	5.57	0.2923	0.9339
niraparib	-7.6	5.57	0.3167	0.9339
zaltoprofen	-7.6	5.57	0.3619	0.9339
clemizole	-7.6	5.57	0.3304	1.2452
feprazone	-7.6	5.57	0.3167	1.2452
fluocinolone_acetonide	-7.6	5.57	0.2375	1.2452
flusalan	-7.6	5.57	0.3455	1.2452
flutazolam	-7.6	5.57	0.2923	1.2452
lonidamine	-7.6	5.57	0.3619	1.2452
nitisinone	-7.6	5.57	0.3304	1.2452
prednisone	-7.6	5.57	0.2923	1.2452
citalopram	-7.6	5.57	0.3167	1.5565
cloxacillin	-7.6	5.57	0.2621	1.5565
cobimetinib	-7.6	5.57	0.2533	1.5565
dexamethasone	-7.6	5.57	0.2714	1.5565
dienestrol	-7.6	5.57	0.38	1.5565
doxefazepam	-7.6	5.57	0.3167	1.5565
moxaverine	-7.6	5.57	0.3304	1.5565
nicofetamide	-7.6	5.57	0.3304	1.5565
topotecan	-7.6	5.57	0.2452	1.5565
warfarin	-7.6	5.57	0.3304	1.5565
clocortolone_pivalate	-7.6	5.57	0.2235	1.8678
cycrimine	-7.6	5.57	0.3619	1.8678
pazopanib	-7.6	5.57	0.2452	1.8678
vorapaxar	-7.6	5.57	0.2111	1.8678
alkofanone	-7.6	5.57	0.2923	2.1791
meproscillarin	-7.6	5.57	0.1949	2.1791
norpipanone	-7.6	5.57	0.304	2.1791
opipramol	-7.6	5.57	0.2815	2.1791
ramatroban	-7.6	5.57	0.2621	2.1791
sildenafil	-7.6	5.57	0.2303	2.1791
benzilonium	-7.6	5.57	0.2923	2.4904
estradiol_enanthate	-7.6	5.57	0.2714	2.4904
oleandrin	-7.6	5.57	0.1854	2.4904
olsalazine	-7.6	5.57	0.3455	2.4904
piperacetazine	-7.6	5.57	0.2621	2.4904
tolterodine	-7.6	5.57	0.3167	2.4904
bepotastine	-7.6	5.57	0.2815	2.8017
cefamandole	-7.6	5.57	0.2452	2.8017
daunorubicin	-7.6	5.57	0.2	2.8017
guamecycline	-7.6	5.57	0.1689	2.8017
olodaterol	-7.6	5.57	0.2714	2.8017
phenoperidine	-7.6	5.57	0.2815	2.8017
daunorubicinol	-7.6	5.57	0.2	3.113
ertugliflozin	-7.6	5.57	0.2533	3.113
methoserpidine	-7.6	5.57	0.1727	3.113
prednisolone_succinate	-7.6	5.57	0.2303	3.113
reserpine	-7.6	5.57	0.1727	3.113
sultamicillin	-7.6	5.57	0.19	3.113
ceftobiprole_medocaril	-7.6	5.57	0.1617	3.7356
novobiocin	-7.6	5.57	0.1727	3.7356
telithromycin	-7.6	5.57	0.131	3.7356
lucimycin	-7.6	5.57	0.152	4.0469
posaconazole	-7.6	5.57	0.149	4.0469
velpatasvir	-7.6	5.57	0.1169	4.0469
ximelagatran	-7.6	5.57	0.2235	4.0469
montelukast	-7.6	5.57	0.1854	4.3582
isavuconazonium	-7.6	5.57	0.149	4.9808
Romurtide	-7.6	5.57	0.2303	4.9808
fulvestrant	-7.6	5.57	0.1854	5.2921
Remdesivir	-7.6	5.57	0.181	5.2921
inositol_nicotinate	-7.6	5.57	0.1267	5.6034
caspofungin	-7.6	5.57	0.0987	10.2729
cetrorelix	-7.6	5.57	0.0745	12.452
azatadine	-7.5	5.5	0.3409	0
mirtazapine	-7.5	5.5	0.375	0
androisoxazole	-7.5	5.5	0.3125	0.3113
bromindione	-7.5	5.5	0.4167	0.3113
clorindione	-7.5	5.5	0.4167	0.3113
clorotepine	-7.5	5.5	0.3261	0.3113
haloxazolam	-7.5	5.5	0.3261	0.3113
levorphanol	-7.5	5.5	0.3947	0.3113
mestanolone	-7.5	5.5	0.3409	0.3113
triazolam	-7.5	5.5	0.3261	0.3113
azapetine	-7.5	5.5	0.4167	0.6226
chlordiazepoxide	-7.5	5.5	0.3571	0.6226
finasteride	-7.5	5.5	0.2778	0.6226
flunitrazepam	-7.5	5.5	0.3261	0.6226
loratadine	-7.5	5.5	0.2778	0.6226
naphazoline	-7.5	5.5	0.4688	0.6226
nitrazepam	-7.5	5.5	0.3571	0.6226
norethynodrel	-7.5	5.5	0.3409	0.6226
prasterone_acetate	-7.5	5.5	0.3125	0.6226
cyclizine	-7.5	5.5	0.375	0.9339
cyproterone_acetate	-7.5	5.5	0.2586	0.9339
halocarban	-7.5	5.5	0.3409	0.9339
mitotane	-7.5	5.5	0.4167	0.9339
propizepine	-7.5	5.5	0.3409	0.9339
tropisetron	-7.5	5.5	0.3571	0.9339
benzylhydrochlorothiazide	-7.5	5.5	0.3125	1.2452
imipramine_oxide	-7.5	5.5	0.3409	1.2452
mebendazole	-7.5	5.5	0.3409	1.2452
nabumetone	-7.5	5.5	0.4412	1.2452
noxiptiline	-7.5	5.5	0.3409	1.2452
omarigliptin	-7.5	5.5	0.2778	1.2452
suclofenide	-7.5	5.5	0.3125	1.2452
trimipramine	-7.5	5.5	0.3409	1.2452
amfetaminil	-7.5	5.5	0.3947	1.5565
apixaban	-7.5	5.5	0.2206	1.5565
cyclandelate	-7.5	5.5	0.375	1.5565
florantyrone	-7.5	5.5	0.3261	1.5565
ivacaftor	-7.5	5.5	0.2586	1.5565
prulifloxacin	-7.5	5.5	0.2344	1.5565
tolpropamine	-7.5	5.5	0.3947	1.5565
belotecan	-7.5	5.5	0.2344	1.8678
cinnoxicam	-7.5	5.5	0.2273	1.8678
clebopride	-7.5	5.5	0.2885	1.8678
crizotinib	-7.5	5.5	0.25	1.8678
dapoxetine	-7.5	5.5	0.3261	1.8678
delafloxacin	-7.5	5.5	0.25	1.8678
encainide	-7.5	5.5	0.2885	1.8678
garenoxacin	-7.5	5.5	0.2419	1.8678
nemonapride	-7.5	5.5	0.2778	1.8678
pancuronium	-7.5	5.5	0.1829	1.8678
sertaconazole	-7.5	5.5	0.2778	1.8678
cyfluthrin	-7.5	5.5	0.2586	2.1791
decamethrin	-7.5	5.5	0.2679	2.1791
haloperidol	-7.5	5.5	0.2885	2.1791
ketoconazole	-7.5	5.5	0.2083	2.1791
sunitinib	-7.5	5.5	0.2586	2.1791
tioclomarol	-7.5	5.5	0.2586	2.1791
carbenoxolone	-7.5	5.5	0.1829	2.4904
morniflumate	-7.5	5.5	0.2679	2.4904
tamoxifen	-7.5	5.5	0.2679	2.4904
glafenine	-7.5	5.5	0.2885	2.8017
levocetirizine	-7.5	5.5	0.2778	2.8017
maxacalcitol	-7.5	5.5	0.25	2.8017
zotarolimus	-7.5	5.5	0.1087	2.8017
cefamandole_nafate	-7.5	5.5	0.2273	3.113
fimasartan	-7.5	5.5	0.2083	3.113
sivelestat	-7.5	5.5	0.25	3.113
benazepril	-7.5	5.5	0.2419	3.4243
neratinib	-7.5	5.5	0.1875	3.4243
pitavastatin	-7.5	5.5	0.2419	3.4243
thiocolchicoside	-7.5	5.5	0.1923	3.4243
azithromycin	-7.5	5.5	0.1442	3.7356
clinofibrate	-7.5	5.5	0.2206	3.7356
everolimus	-7.5	5.5	0.1103	3.7356
olmesartan_medoxomil	-7.5	5.5	0.1829	3.7356
sofosbuvir	-7.5	5.5	0.2083	3.7356
ceforanide	-7.5	5.5	0.2143	4.0469
atorvastatin	-7.5	5.5	0.1829	4.6695
docetaxel	-7.5	5.5	0.1293	5.2921
Calcitonin_(pork_natural)	-7.5	5.5	0.1103	9.0277
Lixisenatide	-7.5	5.5	0.123	14.6311
tropatepine	-7.4	5.43	0.3083	0
droxicam	-7.4	5.43	0.296	0.3113
lynestrenol	-7.4	5.43	0.3524	0.3113
methaqualone	-7.4	5.43	0.3895	0.3113
methyltestosterone	-7.4	5.43	0.3364	0.3113
desogestrel	-7.4	5.43	0.3217	0.6226
indisetron	-7.4	5.43	0.3217	0.6226
norgesterone	-7.4	5.43	0.3364	0.6226
azapropazone	-7.4	5.43	0.3364	0.9339
efavirenz	-7.4	5.43	0.3524	0.9339
loprazolam	-7.4	5.43	0.2242	0.9339
moxestrol	-7.4	5.43	0.3083	0.9339
rubitecan	-7.4	5.43	0.2552	0.9339
trimegestone	-7.4	5.43	0.296	0.9339
cinolazepam	-7.4	5.43	0.296	1.2452
clomacran	-7.4	5.43	0.3524	1.2452
flunoxaprofen	-7.4	5.43	0.3524	1.2452
homosalate	-7.4	5.43	0.3895	1.2452
nalmefene	-7.4	5.43	0.296	1.2452
tamibarotene	-7.4	5.43	0.2846	1.2452
xyloylsulfamine	-7.4	5.43	0.3524	1.2452
cortisone_acetate	-7.4	5.43	0.2552	1.5565
dehydrocholic_acid	-7.4	5.43	0.2552	1.5565
femoxetine	-7.4	5.43	0.3217	1.5565
indomethacin	-7.4	5.43	0.296	1.5565
liranaftate	-7.4	5.43	0.3217	1.5565
lorcainide	-7.4	5.43	0.2846	1.5565
nalbuphine	-7.4	5.43	0.2846	1.5565
omeprazole	-7.4	5.43	0.3083	1.5565
oxacillin	-7.4	5.43	0.2643	1.5565
pentagestrone_acetate	-7.4	5.43	0.2313	1.5565
ribociclib	-7.4	5.43	0.2313	1.5565
trovafloxacin	-7.4	5.43	0.2467	1.5565
bisantrene	-7.4	5.43	0.2467	1.8678
buzepide_metiodide	-7.4	5.43	0.2846	1.8678
coumetarol	-7.4	5.43	0.2643	1.8678
dimevamide	-7.4	5.43	0.3364	1.8678
hydrocortisone_acetate	-7.4	5.43	0.2552	1.8678
sorafenib	-7.4	5.43	0.2313	1.8678
sulisobenzone	-7.4	5.43	0.3524	1.8678
cafedrine	-7.4	5.43	0.2846	2.1791
etomidoline	-7.4	5.43	0.2643	2.1791
isomethadone	-7.4	5.43	0.3217	2.1791
phenadoxone	-7.4	5.43	0.2846	2.1791
phenothrin	-7.4	5.43	0.2846	2.1791
pioglitazone	-7.4	5.43	0.296	2.1791
pirmenol	-7.4	5.43	0.296	2.1791
benzestrol	-7.4	5.43	0.3364	2.4904
betamethasone_phosphate	-7.4	5.43	0.2313	2.4904
brigatinib	-7.4	5.43	0.185	2.4904
grazoprevir	-7.4	5.43	0.137	2.4904
lubeluzole	-7.4	5.43	0.2467	2.4904
pimavanserin	-7.4	5.43	0.2387	2.4904
pipethanate	-7.4	5.43	0.296	2.4904
eprozinol	-7.4	5.43	0.2846	2.8017
toremifene	-7.4	5.43	0.2552	2.8017
sulfamazone	-7.4	5.43	0.1947	3.113
fluvastatin	-7.4	5.43	0.2467	3.4243
triparanol	-7.4	5.43	0.2387	3.4243
estradiol_undecylate	-7.4	5.43	0.2313	3.7356
latamoxef	-7.4	5.43	0.2056	3.7356
dequalinium	-7.4	5.43	0.2176	4.0469
cefpimizole	-7.4	5.43	0.1609	4.3582
atazanavir	-7.4	5.43	0.1451	5.9147
androstenedione	-7.3	5.35	0.3476	0
oxcarbazepine	-7.3	5.35	0.3842	0
desomorphine	-7.3	5.35	0.365	0.3113
mesterolone	-7.3	5.35	0.3318	0.3113
nandrolone	-7.3	5.35	0.365	0.3113
androstenediol	-7.3	5.35	0.3476	0.6226
anisindione	-7.3	5.35	0.3842	0.6226
apomorphine	-7.3	5.35	0.365	0.6226
bendazol	-7.3	5.35	0.4562	0.6226
fluoxymesterone	-7.3	5.35	0.3042	0.6226
frovatriptan	-7.3	5.35	0.4056	0.6226
gestrinone	-7.3	5.35	0.3174	0.6226
lorazepam	-7.3	5.35	0.3476	0.6226
propyromazine	-7.3	5.35	0.3042	0.6226
diacetazotol	-7.3	5.35	0.3174	0.9339
estriol	-7.3	5.35	0.3476	0.9339
ethinylestradiol	-7.3	5.35	0.3318	0.9339
gliclazide	-7.3	5.35	0.3318	0.9339
indalpine	-7.3	5.35	0.4294	0.9339
pirenoxine	-7.3	5.35	0.3174	0.9339
amlexanox	-7.3	5.35	0.3318	1.2452
bamipine	-7.3	5.35	0.3476	1.2452
benmoxin	-7.3	5.35	0.4056	1.2452
clomipramine	-7.3	5.35	0.3318	1.2452
difenpiramide	-7.3	5.35	0.3318	1.2452
diflunisal	-7.3	5.35	0.4056	1.2452
dolutegravir	-7.3	5.35	0.2433	1.2452
fenbendazole	-7.3	5.35	0.3476	1.2452
hydroxyestrone_diacetate	-7.3	5.35	0.2704	1.2452
ketorolac	-7.3	5.35	0.3842	1.2452
mesoridazine	-7.3	5.35	0.2808	1.2452
nicocodine	-7.3	5.35	0.2433	1.2452
perhexiline	-7.3	5.35	0.365	1.2452
picodralazine	-7.3	5.35	0.3842	1.2452
tolindate	-7.3	5.35	0.3476	1.2452
vedaprofen	-7.3	5.35	0.3476	1.2452
vesnarinone	-7.3	5.35	0.2517	1.2452
dexketoprofen	-7.3	5.35	0.3842	1.5565
dithiazanine	-7.3	5.35	0.2704	1.5565
etifelmine	-7.3	5.35	0.4056	1.5565
floxacillin	-7.3	5.35	0.2433	1.5565
fluazacort	-7.3	5.35	0.2212	1.5565
hexocyclium	-7.3	5.35	0.3174	1.5565
lonazolac	-7.3	5.35	0.3318	1.5565
podophyllotoxin	-7.3	5.35	0.2433	1.5565
tetramethrin	-7.3	5.35	0.3042	1.5565
tolcapone	-7.3	5.35	0.365	1.5565
triflupromazine	-7.3	5.35	0.3042	1.5565
trimethyldiphenylpropylamine	-7.3	5.35	0.3842	1.5565
acalabrutinib	-7.3	5.35	0.2086	1.8678
beclabuvir	-7.3	5.35	0.1553	1.8678
bendazac	-7.3	5.35	0.3476	1.8678
benzthiazide	-7.3	5.35	0.2808	1.8678
bifluranol	-7.3	5.35	0.3476	1.8678
dihexyverine	-7.3	5.35	0.3174	1.8678
emepronium	-7.3	5.35	0.3476	1.8678
eribulin	-7.3	5.35	0.1404	1.8678
fenetylline	-7.3	5.35	0.292	1.8678
flavoxate	-7.3	5.35	0.2517	1.8678
isotretinoin	-7.3	5.35	0.3318	1.8678
oxyclipine	-7.3	5.35	0.3042	1.8678
oxyphenbutazone	-7.3	5.35	0.3042	1.8678
papaveroline	-7.3	5.35	0.3476	1.8678
betrixaban	-7.3	5.35	0.2281	2.1791
bromperidol	-7.3	5.35	0.2808	2.1791
cilostazol	-7.3	5.35	0.2704	2.1791
demeclocycline	-7.3	5.35	0.2281	2.1791
diphenidol	-7.3	5.35	0.3174	2.1791
glipizide	-7.3	5.35	0.2355	2.1791
hexestrol	-7.3	5.35	0.365	2.1791
ibuprofen_guaiacol_ester	-7.3	5.35	0.3174	2.1791
methadone	-7.3	5.35	0.3174	2.1791
normethadone	-7.3	5.35	0.3318	2.1791
progabide	-7.3	5.35	0.3174	2.1791
retapamulin	-7.3	5.35	0.2028	2.1791
rocuronium	-7.3	5.35	0.1921	2.1791
aminoxytriphene	-7.3	5.35	0.2433	2.4904
calcipotriene	-7.3	5.35	0.2433	2.4904
dioxaphetyl_butyrate	-7.3	5.35	0.2808	2.4904
famprofazone	-7.3	5.35	0.2517	2.4904
fenbutrazate	-7.3	5.35	0.2704	2.4904
fluphenazine	-7.3	5.35	0.2433	2.4904
naftopidil	-7.3	5.35	0.2517	2.4904
nizofenone	-7.3	5.35	0.2517	2.4904
obeticholic_acid	-7.3	5.35	0.2433	2.4904
prednisolone_sodium_phosphate	-7.3	5.35	0.2433	2.4904
prenylamine	-7.3	5.35	0.292	2.4904
vardenafil	-7.3	5.35	0.2147	2.4904
benidipine	-7.3	5.35	0.1973	2.8017
bopindolol	-7.3	5.35	0.2607	2.8017
eprazinone	-7.3	5.35	0.2607	2.8017
hexafluronium	-7.3	5.35	0.1921	2.8017
tibezonium	-7.3	5.35	0.2212	2.8017
voxilaprevir	-7.3	5.35	0.1217	2.8017
dilevalol	-7.3	5.35	0.3042	3.113
lobeglitazone	-7.3	5.35	0.2147	3.113
pivampicillin	-7.3	5.35	0.2281	3.113
aspoxicillin	-7.3	5.35	0.2147	3.4243
epirubicin	-7.3	5.35	0.1872	3.4243
nicardipine	-7.3	5.35	0.2086	3.4243
repaglinide	-7.3	5.35	0.2212	3.4243
selexipag	-7.3	5.35	0.2086	3.7356
suxibuzone	-7.3	5.35	0.2281	3.7356
sofalcone	-7.3	5.35	0.2212	4.0469
fluphenazine_enanthate	-7.3	5.35	0.1921	4.3582
haloperidol_decanoate	-7.3	5.35	0.1973	4.9808
bemotrizinol	-7.3	5.35	0.1587	6.226
carbamazepine	-7.2	5.28	0.4	0
mecloqualone	-7.2	5.28	0.3789	0.3113
norethisterone	-7.2	5.28	0.3273	0.3113
oxandrolone	-7.2	5.28	0.3273	0.3113
trengestone	-7.2	5.28	0.3	0.3113
estradiol	-7.2	5.28	0.36	0.6226
etizolam	-7.2	5.28	0.313	0.6226
granisetron	-7.2	5.28	0.313	0.6226
levonorgestrel	-7.2	5.28	0.313	0.6226
pecazine	-7.2	5.28	0.3273	0.6226
bisulepine	-7.2	5.28	0.36	0.9339
bromochlorosalicylanilide	-7.2	5.28	0.4	0.9339
estradiol_acetate	-7.2	5.28	0.313	0.9339
estrone_sulphate	-7.2	5.28	0.3	0.9339
ipriflavone	-7.2	5.28	0.3429	0.9339
parathiazine	-7.2	5.28	0.3429	0.9339
piberaline	-7.2	5.28	0.3429	0.9339
vortioxetine	-7.2	5.28	0.3429	0.9339
ajmaline	-7.2	5.28	0.3	1.2452
benzbromarone	-7.2	5.28	0.3273	1.2452
butorphanol	-7.2	5.28	0.3	1.2452
dapiprazole	-7.2	5.28	0.3	1.2452
desipramine	-7.2	5.28	0.36	1.2452
dibunate	-7.2	5.28	0.3273	1.2452
dimethyltubocurarinium	-7.2	5.28	0.15	1.2452
imipramine	-7.2	5.28	0.3429	1.2452
lefetamine	-7.2	5.28	0.4235	1.2452
norgestimate	-7.2	5.28	0.2667	1.2452
oxetorone	-7.2	5.28	0.3	1.2452
oxycinchophen	-7.2	5.28	0.36	1.2452
sulfaguanole	-7.2	5.28	0.3429	1.2452
sulforidazine	-7.2	5.28	0.2667	1.2452
valdecoxib	-7.2	5.28	0.3273	1.2452
amsacrine	-7.2	5.28	0.2571	1.5565
artisone_acetate	-7.2	5.28	0.2667	1.5565
benzamidosalicylate	-7.2	5.28	0.3789	1.5565
croconazole	-7.2	5.28	0.3273	1.5565
dichlorisone	-7.2	5.28	0.24	1.5565
eperisone	-7.2	5.28	0.3789	1.5565
etodolac	-7.2	5.28	0.3429	1.5565
etymemazine	-7.2	5.28	0.313	1.5565
fenfluramine	-7.2	5.28	0.45	1.5565
metergoline	-7.2	5.28	0.24	1.5565
moxifloxacin	-7.2	5.28	0.2483	1.5565
naftifine	-7.2	5.28	0.3273	1.5565
phentolamine	-7.2	5.28	0.3429	1.5565
potassium_canrenoate	-7.2	5.28	0.2769	1.5565
repirinast	-7.2	5.28	0.2769	1.5565
thiothixene	-7.2	5.28	0.24	1.5565
tolmetin	-7.2	5.28	0.3789	1.5565
chlorphenoxamine	-7.2	5.28	0.3429	1.8678
clometacin	-7.2	5.28	0.288	1.8678
econazole	-7.2	5.28	0.3	1.8678
enfenamic_acid	-7.2	5.28	0.4	1.8678
fentanyl	-7.2	5.28	0.288	1.8678
fludrocortisone_acetate	-7.2	5.28	0.24	1.8678
flurazepam	-7.2	5.28	0.2667	1.8678
glycopyrronium_bromide	-7.2	5.28	0.313	1.8678
isoconazole	-7.2	5.28	0.288	1.8678
milverine	-7.2	5.28	0.3273	1.8678
moxastine	-7.2	5.28	0.36	1.8678
picoperine	-7.2	5.28	0.3273	1.8678
procyclidine	-7.2	5.28	0.3429	1.8678
sulconazole	-7.2	5.28	0.3	1.8678
acenocoumarol	-7.2	5.28	0.2769	2.1791
cefadroxil	-7.2	5.28	0.2667	2.1791
diisopromine	-7.2	5.28	0.3273	2.1791
doxycycline	-7.2	5.28	0.225	2.1791
efaproxiral	-7.2	5.28	0.288	2.1791
fluocortin_butyl	-7.2	5.28	0.225	2.1791
gemfibrozil	-7.2	5.28	0.4	2.1791
glisolamide	-7.2	5.28	0.24	2.1791
glisoxepide	-7.2	5.28	0.2323	2.1791
hydroxyprogesterone_caproate	-7.2	5.28	0.2323	2.1791
imiclopazine	-7.2	5.28	0.2182	2.1791
pipebuzone	-7.2	5.28	0.2323	2.1791
quetiapine	-7.2	5.28	0.2667	2.1791
raltegravir	-7.2	5.28	0.225	2.1791
vilazodone	-7.2	5.28	0.2182	2.1791
acemetacin	-7.2	5.28	0.2483	2.4904
acetophenazine	-7.2	5.28	0.2483	2.4904
afatinib	-7.2	5.28	0.2118	2.4904
bezafibrate	-7.2	5.28	0.288	2.4904
caroverine	-7.2	5.28	0.2667	2.4904
difemerine	-7.2	5.28	0.3	2.4904
hydrocortisone_aceponate	-7.2	5.28	0.2182	2.4904
norethindrone_enanthate	-7.2	5.28	0.24	2.4904
paricalcitol	-7.2	5.28	0.24	2.4904
rifamycin	-7.2	5.28	0.144	2.4904
ufenamate	-7.2	5.28	0.3	2.4904
barnidipine	-7.2	5.28	0.2	2.8017
benfluorex	-7.2	5.28	0.288	2.8017
calcitriol	-7.2	5.28	0.24	2.8017
carfenazine	-7.2	5.28	0.24	2.8017
cefsulodin	-7.2	5.28	0.2	2.8017
cetirizine	-7.2	5.28	0.2667	2.8017
ibopamine	-7.2	5.28	0.3273	2.8017
losartan	-7.2	5.28	0.24	2.8017
tacalcitol	-7.2	5.28	0.24	2.8017
tianeptine	-7.2	5.28	0.2483	2.8017
floctafenine	-7.2	5.28	0.2483	3.113
levdobutamine	-7.2	5.28	0.3273	3.113
nefazodone	-7.2	5.28	0.2182	3.113
osimertinib	-7.2	5.28	0.1946	3.113
prednisolone_valerate_acetate	-7.2	5.28	0.2057	3.113
(S)-nicardipine	-7.2	5.28	0.2057	3.4243
amiodarone	-7.2	5.28	0.2323	3.4243
doxorubicin	-7.2	5.28	0.1846	3.4243
macimorelin	-7.2	5.28	0.2057	3.4243
vinorelbine	-7.2	5.28	0.1263	3.4243
metofenazate	-7.2	5.28	0.1756	3.7356
pentamidine	-7.2	5.28	0.288	3.7356
candesartan_cilexetil	-7.2	5.28	0.16	4.0469
daclatasvir	-7.2	5.28	0.1333	4.0469
estriol_succinate	-7.2	5.28	0.2057	4.0469
sacubitril	-7.2	5.28	0.24	4.0469
tenofovir_alafenamide	-7.2	5.28	0.2182	4.0469
ticagrelor	-7.2	5.28	0.2	4.0469
silodosin	-7.2	5.28	0.2057	4.6695
demoxytocin	-7.2	5.28	0.1059	5.6034
carfilzomib	-7.2	5.28	0.1385	6.226
cobicistat	-7.2	5.28	0.1333	6.226
bisbentiamine	-7.2	5.28	0.1333	7.1599
pimethixene	-7.1	5.21	0.3381	0
hydromorphone	-7.1	5.21	0.3381	0.3113
medazepam	-7.1	5.21	0.3737	0.3113
norgestrienone	-7.1	5.21	0.3227	0.3113
olanzapine	-7.1	5.21	0.3227	0.3113
olprinone	-7.1	5.21	0.3737	0.3113
clostebol_acetate	-7.1	5.21	0.284	0.6226
clotiazepam	-7.1	5.21	0.3381	0.6226
drometrizole	-7.1	5.21	0.4176	0.6226
eplerenone	-7.1	5.21	0.2367	0.6226
eslicarbazepine_acetate	-7.1	5.21	0.3227	0.6226
ethylestrenol	-7.1	5.21	0.3381	0.6226
gestonorone	-7.1	5.21	0.3087	0.6226
glutethimide	-7.1	5.21	0.4437	0.6226
lormetazepam	-7.1	5.21	0.3227	0.6226
mequitazine	-7.1	5.21	0.3087	0.6226
methdilazine	-7.1	5.21	0.3381	0.6226
nomegestrol	-7.1	5.21	0.2958	0.6226
phethenylate	-7.1	5.21	0.3944	0.6226
pirenzepine	-7.1	5.21	0.2731	0.6226
ripazepam	-7.1	5.21	0.355	0.6226
ensulizole	-7.1	5.21	0.3737	0.9339
etoricoxib	-7.1	5.21	0.2958	0.9339
glyhexamide	-7.1	5.21	0.3227	0.9339
mepixanox	-7.1	5.21	0.2958	0.9339
nifenazone	-7.1	5.21	0.3087	0.9339
norethindrone_acetate	-7.1	5.21	0.284	0.9339
penmesterol	-7.1	5.21	0.263	0.9339
piroxicam	-7.1	5.21	0.3087	0.9339
rofecoxib	-7.1	5.21	0.3227	0.9339
sodium_gualenate	-7.1	5.21	0.3737	0.9339
apalutamide	-7.1	5.21	0.2152	1.2452
benziodarone	-7.1	5.21	0.3227	1.2452
benzyl_benzoate	-7.1	5.21	0.4437	1.2452
bisaramil	-7.1	5.21	0.3227	1.2452
demexiptiline	-7.1	5.21	0.3381	1.2452
desonide	-7.1	5.21	0.2367	1.2452
dichlorophen	-7.1	5.21	0.4176	1.2452
glibornuride	-7.1	5.21	0.284	1.2452
indigo_carmine	-7.1	5.21	0.2536	1.2452
iprindole	-7.1	5.21	0.3381	1.2452
mexenone	-7.1	5.21	0.3944	1.2452
niclosamide	-7.1	5.21	0.3381	1.2452
ruxolitinib	-7.1	5.21	0.3087	1.2452
thioridazine	-7.1	5.21	0.284	1.2452
vinpocetine	-7.1	5.21	0.2731	1.2452
zotepine	-7.1	5.21	0.3227	1.2452
antazoline	-7.1	5.21	0.355	1.5565
benzoyl_peroxide	-7.1	5.21	0.3944	1.5565
esomeprazole	-7.1	5.21	0.2958	1.5565
fipexide	-7.1	5.21	0.263	1.5565
homatropine	-7.1	5.21	0.355	1.5565
kebuzone	-7.1	5.21	0.2958	1.5565
mefloquine	-7.1	5.21	0.2731	1.5565
metipamide	-7.1	5.21	0.3227	1.5565
nepafenac	-7.1	5.21	0.3737	1.5565
nicergoline	-7.1	5.21	0.229	1.5565
opicapone	-7.1	5.21	0.263	1.5565
phenylbutanoic_acid	-7.1	5.21	0.5917	1.5565
phenylbutazone	-7.1	5.21	0.3087	1.5565
procarbazine	-7.1	5.21	0.4437	1.5565
tosufloxacin	-7.1	5.21	0.2448	1.5565
trazodone	-7.1	5.21	0.2731	1.5565
zabofloxacin	-7.1	5.21	0.2448	1.5565
bisoxatin_acetate	-7.1	5.21	0.229	1.8678
bromfenac	-7.1	5.21	0.355	1.8678
clobetasol_propionate	-7.1	5.21	0.2219	1.8678
clofedanol	-7.1	5.21	0.355	1.8678
delavirdine	-7.1	5.21	0.2219	1.8678
estradiol_dipropionate	-7.1	5.21	0.2536	1.8678
fluprednidene_acetate	-7.1	5.21	0.229	1.8678
histapyrrodine	-7.1	5.21	0.3381	1.8678
methylatropine	-7.1	5.21	0.3227	1.8678
metochalcone	-7.1	5.21	0.3227	1.8678
oxyphenisatine_acetate	-7.1	5.21	0.2367	1.8678
perospirone	-7.1	5.21	0.2367	1.8678
retinol	-7.1	5.21	0.3381	1.8678
sancycline	-7.1	5.21	0.2367	1.8678
sitagliptin	-7.1	5.21	0.2536	1.8678
sulfinpyrazone	-7.1	5.21	0.2448	1.8678
ambutonium	-7.1	5.21	0.3087	2.1791
benzydamine	-7.1	5.21	0.3087	2.1791
cypermethrin	-7.1	5.21	0.2536	2.1791
ethyl_biscoumacetate	-7.1	5.21	0.2367	2.1791
fomocaine	-7.1	5.21	0.3087	2.1791
levomethadone	-7.1	5.21	0.3087	2.1791
phthalylsulfathiazole	-7.1	5.21	0.263	2.1791
pleconaril	-7.1	5.21	0.263	2.1791
dexamethasone_acefurate	-7.1	5.21	0.1868	2.4904
dimepheptanol	-7.1	5.21	0.3087	2.4904
isopropamide	-7.1	5.21	0.2731	2.4904
peruvoside	-7.1	5.21	0.1821	2.4904
rilmazafone	-7.1	5.21	0.2219	2.4904
sulfobromophthalein	-7.1	5.21	0.1972	2.4904
cefaloglycin	-7.1	5.21	0.2367	2.8017
ditazole	-7.1	5.21	0.2958	2.8017
flavodic_acid	-7.1	5.21	0.263	2.8017
formocortal	-7.1	5.21	0.1821	2.8017
mepacrine	-7.1	5.21	0.2536	2.8017
pargeverine	-7.1	5.21	0.284	2.8017
dobutamine	-7.1	5.21	0.3227	3.113
empagliflozin	-7.1	5.21	0.229	3.113
fenoterol	-7.1	5.21	0.3227	3.113
hydrocortamate	-7.1	5.21	0.2088	3.113
vindesine	-7.1	5.21	0.1291	3.113
polydatin	-7.1	5.21	0.2536	3.4243
fesoterodine	-7.1	5.21	0.2367	3.7356
simetride	-7.1	5.21	0.1972	3.7356
binifibrate	-7.1	5.21	0.2029	4.0469
ceftaroline_fosamil	-7.1	5.21	0.1651	4.0469
rosuvastatin	-7.1	5.21	0.2152	4.0469
asunaprevir	-7.1	5.21	0.1392	4.3582
cicaprost	-7.1	5.21	0.263	4.3582
ceftolozane	-7.1	5.21	0.1578	4.9808
gitoformate	-7.1	5.21	0.1092	5.6034
rokitamycin	-7.1	5.21	0.1224	5.6034
ritonavir	-7.1	5.21	0.142	5.9147
felypressin	-7.1	5.21	0.0986	6.5373
gonadorelin	-7.1	5.21	0.0816	10.2729
alcaftadine	-7	5.13	0.3043	0.3113
clotiapine	-7	5.13	0.3043	0.3113
isobromindione	-7	5.13	0.3889	0.3113
thalidomide	-7	5.13	0.3684	0.3113
alosetron	-7	5.13	0.3182	0.6226
mazindol	-7	5.13	0.35	0.6226
methylphenobarbital	-7	5.13	0.3889	0.6226
norethandrolone	-7	5.13	0.3182	0.6226
carprofen	-7	5.13	0.3684	0.9339
dibenzepin	-7	5.13	0.3182	0.9339
elcometrine	-7	5.13	0.2593	0.9339
glycyclamide	-7	5.13	0.35	0.9339
megestrol_acetate	-7	5.13	0.25	0.9339
mepitiostane	-7	5.13	0.25	0.9339
rimexolone	-7	5.13	0.2593	0.9339
zopiclone	-7	5.13	0.2593	0.9339
aceprometazine	-7	5.13	0.3043	1.2452
acetohexamide	-7	5.13	0.3182	1.2452
benzoin	-7	5.13	0.4375	1.2452
esflurbiprofen	-7	5.13	0.3889	1.2452
ethacridine	-7	5.13	0.3684	1.2452
fluorometholone_acetate	-7	5.13	0.2333	1.2452
hetacillin	-7	5.13	0.2593	1.2452
laquinimod	-7	5.13	0.28	1.2452
mepiprazole	-7	5.13	0.3333	1.2452
promestriene	-7	5.13	0.2917	1.2452
trelagliptin	-7	5.13	0.2692	1.2452
amcinonide	-7	5.13	0.1944	1.5565
benzphetamine	-7	5.13	0.3889	1.5565
betamethasone	-7	5.13	0.25	1.5565
deflazacort	-7	5.13	0.2188	1.5565
dexfenfluramine	-7	5.13	0.4375	1.5565
dimetindene	-7	5.13	0.3182	1.5565
etynodiol	-7	5.13	0.25	1.5565
fenamisal	-7	5.13	0.4118	1.5565
fenoprofen	-7	5.13	0.3889	1.5565
inaperisone	-7	5.13	0.3889	1.5565
minaprine	-7	5.13	0.3182	1.5565
perisoxal	-7	5.13	0.35	1.5565
rivaroxaban	-7	5.13	0.2414	1.5565
sitafloxacin	-7	5.13	0.25	1.5565
tiracizine	-7	5.13	0.2593	1.5565
trametinib	-7	5.13	0.1892	1.5565
adrafinil	-7	5.13	0.35	1.8678
atropine	-7	5.13	0.3333	1.8678
atropine_oxyde	-7	5.13	0.3182	1.8678
benorilate	-7	5.13	0.3043	1.8678
bucloxic_acid	-7	5.13	0.35	1.8678
buspirone	-7	5.13	0.25	1.8678
clopenthixol	-7	5.13	0.2593	1.8678
cyclovalone	-7	5.13	0.2593	1.8678
dexamethasone_acetate	-7	5.13	0.2258	1.8678
duloxetine	-7	5.13	0.3333	1.8678
embramine	-7	5.13	0.3333	1.8678
fenbufen	-7	5.13	0.3684	1.8678
iguratimod	-7	5.13	0.2692	1.8678
lobenzarit	-7	5.13	0.35	1.8678
mazaticol	-7	5.13	0.2593	1.8678
mecloxamine	-7	5.13	0.3182	1.8678
miconazole	-7	5.13	0.28	1.8678
orphenadrine	-7	5.13	0.35	1.8678
oxiconazole	-7	5.13	0.2692	1.8678
oxypertine	-7	5.13	0.25	1.8678
pheniodol_sodium	-7	5.13	0.35	1.8678
phentetramine	-7	5.13	0.2692	1.8678
reboxetine	-7	5.13	0.3043	1.8678
sitaxentan	-7	5.13	0.2414	1.8678
tretinoin	-7	5.13	0.3182	1.8678
tricyclamol_chloride	-7	5.13	0.3182	1.8678
butoconazole	-7	5.13	0.28	2.1791
cefroxadine	-7	5.13	0.2593	2.1791
cetoxime	-7	5.13	0.3684	2.1791
chenodiol	-7	5.13	0.25	2.1791
chidamide	-7	5.13	0.2414	2.1791
ciclesonide	-7	5.13	0.1795	2.1791
deoxycholic_acid	-7	5.13	0.25	2.1791
dextrofemine	-7	5.13	0.35	2.1791
fenofibrate	-7	5.13	0.28	2.1791
omapatrilat	-7	5.13	0.2593	2.1791
permethrin	-7	5.13	0.2692	2.1791
pipamperone	-7	5.13	0.2593	2.1791
propantheline	-7	5.13	0.2593	2.1791
tazanolast	-7	5.13	0.3333	2.1791
etoposide	-7	5.13	0.1667	2.4904
gefitinib	-7	5.13	0.2258	2.4904
iloperidone	-7	5.13	0.2258	2.4904
loteprednol_etabonate	-7	5.13	0.2188	2.4904
lovastatin	-7	5.13	0.2414	2.4904
methylprednisolone_aceponate	-7	5.13	0.2059	2.4904
tinofedrine	-7	5.13	0.2917	2.4904
acetylmethadol	-7	5.13	0.2692	2.8017
adiphenine	-7	5.13	0.3043	2.8017
chlorhexidine	-7	5.13	0.2059	2.8017
hydroxyzine	-7	5.13	0.2692	2.8017
levomethadyl_acetate	-7	5.13	0.2692	2.8017
perfluamine	-7	5.13	0.2258	2.8017
zofenopril	-7	5.13	0.2414	2.8017
chlorambucil	-7	5.13	0.3684	3.113
cisapride	-7	5.13	0.2188	3.113
denopamine	-7	5.13	0.3043	3.113
estramustine_phosphate	-7	5.13	0.2121	3.113
prednisolamate	-7	5.13	0.2059	3.113
protoporphyrin	-7	5.13	0.1667	3.113
macitentan	-7	5.13	0.2188	3.4243
mirabegron	-7	5.13	0.25	3.4243
zinostatin	-7	5.13	0.1458	3.4243
butropium	-7	5.13	0.2121	3.7356
etodroxizine	-7	5.13	0.2414	3.7356
mibefradil	-7	5.13	0.1944	3.7356
ouabain	-7	5.13	0.1707	3.7356
Sermorelin	-7	5.13	0.3889	4.0469
amprenavir	-7	5.13	0.2	4.3582
darunavir	-7	5.13	0.1842	4.3582
eldecalcitol	-7	5.13	0.2	4.3582
nicofuranose	-7	5.13	0.1591	4.6695
prednimustine	-7	5.13	0.1591	4.6695
ombitasvir	-7	5.13	0.1077	4.9808
fluphenazine_decanoate	-7	5.13	0.1707	5.2921
nicomol	-7	5.13	0.1489	5.2921
remikiren	-7	5.13	0.1591	5.6034
solasulfone	-7	5.13	0.1373	6.226
fidaxomicin	-7	5.13	0.0972	6.8486
leuprorelin	-7	5.13	0.0787	10.5842
ceruletide	-7	5.13	0.0745	13.0746
brotizolam	-6.9	5.06	0.3136	0.3113
chlormezanone	-6.9	5.06	0.4059	0.3113
delorazepam	-6.9	5.06	0.345	0.3113
formestane	-6.9	5.06	0.3136	0.3113
metapramine	-6.9	5.06	0.3833	0.3113
methylestrenolone	-6.9	5.06	0.3286	0.3113
metralindole	-6.9	5.06	0.3632	0.3113
palonosetron	-6.9	5.06	0.3136	0.3113
budralazine	-6.9	5.06	0.3833	0.6226
codeine	-6.9	5.06	0.3136	0.6226
dienogest	-6.9	5.06	0.3	0.6226
dithranol	-6.9	5.06	0.4059	0.6226
galantamine	-6.9	5.06	0.3286	0.6226
medrysone	-6.9	5.06	0.276	0.6226
xibornol	-6.9	5.06	0.3632	0.6226
chlorprothixene	-6.9	5.06	0.3286	0.9339
clobenzepam	-6.9	5.06	0.3136	0.9339
fluorometholone	-6.9	5.06	0.2556	0.9339
halcinonide	-6.9	5.06	0.2226	0.9339
isoxicam	-6.9	5.06	0.3	0.9339
piribedil	-6.9	5.06	0.3136	0.9339
pranoprofen	-6.9	5.06	0.3632	0.9339
salicylanilide	-6.9	5.06	0.4313	0.9339
tafamidis	-6.9	5.06	0.345	0.9339
benoxaprofen	-6.9	5.06	0.3286	1.2452
diphenan	-6.9	5.06	0.4059	1.2452
enzalutamide	-6.9	5.06	0.2156	1.2452
fenoldopam	-6.9	5.06	0.3286	1.2452
fluocortolone	-6.9	5.06	0.2556	1.2452
indoprofen	-6.9	5.06	0.3286	1.2452
meprednisone	-6.9	5.06	0.2556	1.2452
naltrexone	-6.9	5.06	0.276	1.2452
perazine	-6.9	5.06	0.2875	1.2452
pethidine	-6.9	5.06	0.3833	1.2452
phenyl_salicylate	-6.9	5.06	0.4313	1.2452
reserpiline	-6.9	5.06	0.23	1.2452
tolperisone	-6.9	5.06	0.3833	1.2452
triamterene	-6.9	5.06	0.3632	1.2452
anecortave	-6.9	5.06	0.2464	1.5565
armodafinil	-6.9	5.06	0.3632	1.5565
clobenzorex	-6.9	5.06	0.3833	1.5565
dihydroergocornine	-6.9	5.06	0.1683	1.5565
eucatropine	-6.9	5.06	0.3286	1.5565
fentiazac	-6.9	5.06	0.3136	1.5565
indoramin	-6.9	5.06	0.2654	1.5565
levomenol	-6.9	5.06	0.4313	1.5565
modafinil	-6.9	5.06	0.3632	1.5565
naratriptan	-6.9	5.06	0.3	1.5565
nimesulide	-6.9	5.06	0.3286	1.5565
nitroxazepine	-6.9	5.06	0.276	1.5565
oxametacin	-6.9	5.06	0.2654	1.5565
sulfaphenazole	-6.9	5.06	0.3136	1.5565
amenamevir	-6.9	5.06	0.2029	1.8678
asulacrine	-6.9	5.06	0.2091	1.8678
benproperine	-6.9	5.06	0.3	1.8678
cinmetacin	-6.9	5.06	0.2654	1.8678
efinaconazole	-6.9	5.06	0.276	1.8678
fluperolone	-6.9	5.06	0.2226	1.8678
leteprinim	-6.9	5.06	0.2875	1.8678
metampicillin	-6.9	5.06	0.276	1.8678
methylprednisolone_acetate	-6.9	5.06	0.23	1.8678
pentapiperium_metilsulfate	-6.9	5.06	0.3136	1.8678
pheneticillin	-6.9	5.06	0.276	1.8678
prednisolone_acetate	-6.9	5.06	0.2379	1.8678
scopolamine	-6.9	5.06	0.3136	1.8678
thioproperazine	-6.9	5.06	0.23	1.8678
tiemonium	-6.9	5.06	0.3136	1.8678
tioconazole	-6.9	5.06	0.3	1.8678
tivozanib	-6.9	5.06	0.2156	1.8678
zuclopenthixol	-6.9	5.06	0.2556	1.8678
amoxicillin	-6.9	5.06	0.2556	2.1791
bibenzonium	-6.9	5.06	0.3286	2.1791
diltiazem	-6.9	5.06	0.2379	2.1791
dipiproverine	-6.9	5.06	0.2875	2.1791
fedrilate	-6.9	5.06	0.276	2.1791
fluoxetine	-6.9	5.06	0.3136	2.1791
ipratropium	-6.9	5.06	0.2875	2.1791
rosiglitazone	-6.9	5.06	0.276	2.1791
safinamide	-6.9	5.06	0.3136	2.1791
sulbenicillin	-6.9	5.06	0.2556	2.1791
amphotalide	-6.9	5.06	0.2875	2.4904
calcifediol	-6.9	5.06	0.2379	2.4904
cefpirome	-6.9	5.06	0.1971	2.4904
cefprozil	-6.9	5.06	0.2379	2.4904
ciclonium	-6.9	5.06	0.2875	2.4904
cinitapride	-6.9	5.06	0.2379	2.4904
dasatinib	-6.9	5.06	0.2091	2.4904
penamecillin	-6.9	5.06	0.2464	2.4904
amtolmetin_guacil	-6.9	5.06	0.2226	2.8017
bufeniode	-6.9	5.06	0.2875	2.8017
camostat	-6.9	5.06	0.2379	2.8017
clomifene	-6.9	5.06	0.2379	2.8017
dexamethasone_dipropionate	-6.9	5.06	0.1917	2.8017
elvitegravir	-6.9	5.06	0.2226	2.8017
levopropoxyphene	-6.9	5.06	0.276	2.8017
piminodine	-6.9	5.06	0.2556	2.8017
tifenamil	-6.9	5.06	0.3	2.8017
balsalazide	-6.9	5.06	0.2654	3.113
cilazapril	-6.9	5.06	0.23	3.113
methylprednisolone_succinate	-6.9	5.06	0.2029	3.113
octocrylene	-6.9	5.06	0.2556	3.113
propamidine	-6.9	5.06	0.3	3.113
zipeprol	-6.9	5.06	0.2464	3.113
anhydrovinblastine	-6.9	5.06	0.119	3.4243
bacampicillin	-6.9	5.06	0.2156	3.4243
cefetamet_pivoxil	-6.9	5.06	0.2029	3.4243
efonidipine	-6.9	5.06	0.1533	3.4243
gabexate	-6.9	5.06	0.3	3.4243
gossypol	-6.9	5.06	0.1816	3.4243
racecadotril	-6.9	5.06	0.2556	3.4243
cilnidipine	-6.9	5.06	0.1917	3.7356
denaverine	-6.9	5.06	0.2464	3.7356
mirodenafil	-6.9	5.06	0.1865	3.7356
tribenoside	-6.9	5.06	0.1971	4.3582
atosiban	-6.9	5.06	0.1015	6.226
bromazepam	-6.8	4.99	0.3579	0.3113
clostebol	-6.8	4.99	0.3091	0.3113
dydrogesterone	-6.8	4.99	0.2957	0.3113
epitiostanol	-6.8	4.99	0.3238	0.3113
medrogestone	-6.8	4.99	0.272	0.3113
methsuximide	-6.8	4.99	0.4533	0.3113
traxanox	-6.8	4.99	0.3238	0.3113
chlorproguanil	-6.8	4.99	0.3778	0.6226
cicletanine	-6.8	4.99	0.3778	0.6226
aminoglutethimide	-6.8	4.99	0.4	0.9339
dosulepin	-6.8	4.99	0.3238	0.9339
ethylmorphine	-6.8	4.99	0.2957	0.9339
metolazone	-6.8	4.99	0.2833	0.9339
zaleplon	-6.8	4.99	0.2957	0.9339
zolpidem	-6.8	4.99	0.2957	0.9339
alphaprodine	-6.8	4.99	0.3579	1.2452
brovincamine	-6.8	4.99	0.2519	1.2452
chlortalidone	-6.8	4.99	0.3091	1.2452
dapsone	-6.8	4.99	0.4	1.2452
dimefline	-6.8	4.99	0.2833	1.2452
flunisolide	-6.8	4.99	0.2194	1.2452
flurbiprofen	-6.8	4.99	0.3778	1.2452
loflucarban	-6.8	4.99	0.3579	1.2452
mefenamic_acid	-6.8	4.99	0.3778	1.2452
metahexamide	-6.8	4.99	0.3238	1.2452
monobenzone	-6.8	4.99	0.4533	1.2452
naproxen	-6.8	4.99	0.4	1.2452
oxybenzone	-6.8	4.99	0.4	1.2452
quingestanol_acetate	-6.8	4.99	0.2267	1.2452
thenalidine	-6.8	4.99	0.34	1.2452
tolfenamic_acid	-6.8	4.99	0.3778	1.2452
triamcinolone_acetonide	-6.8	4.99	0.2194	1.2452
zimeldine	-6.8	4.99	0.3579	1.2452
butenafine	-6.8	4.99	0.2833	1.5565
diclofenac	-6.8	4.99	0.3579	1.5565
fluprednidene	-6.8	4.99	0.2429	1.5565
menthyl_salicylate	-6.8	4.99	0.34	1.5565
methylhomatropine	-6.8	4.99	0.3238	1.5565
metofoline	-6.8	4.99	0.2833	1.5565
nicoclonate	-6.8	4.99	0.34	1.5565
ozenoxacin	-6.8	4.99	0.2519	1.5565
parecoxib	-6.8	4.99	0.2615	1.5565
periciazine	-6.8	4.99	0.2615	1.5565
pronetalol	-6.8	4.99	0.4	1.5565
quinine	-6.8	4.99	0.2833	1.5565
sibutramine	-6.8	4.99	0.3579	1.5565
sulfacytine	-6.8	4.99	0.34	1.5565
torsemide	-6.8	4.99	0.2833	1.5565
triflusal	-6.8	4.99	0.4	1.5565
xipamide	-6.8	4.99	0.2957	1.5565
amocarzine	-6.8	4.99	0.2615	1.8678
amorolfine	-6.8	4.99	0.2957	1.8678
avobenzone	-6.8	4.99	0.2957	1.8678
azidocillin	-6.8	4.99	0.2615	1.8678
bunazosin	-6.8	4.99	0.2519	1.8678
choline_fenofibrate	-6.8	4.99	0.3091	1.8678
diseptal_B_	-6.8	4.99	0.3091	1.8678
efloxate	-6.8	4.99	0.2833	1.8678
epalrestat	-6.8	4.99	0.3238	1.8678
ethylhydrocupreine	-6.8	4.99	0.272	1.8678
fencibutirol	-6.8	4.99	0.3579	1.8678
hyoscyamine	-6.8	4.99	0.3238	1.8678
mometasone_furoate	-6.8	4.99	0.1943	1.8678
moracizine	-6.8	4.99	0.2267	1.8678
perimetazine	-6.8	4.99	0.2519	1.8678
rebamipide	-6.8	4.99	0.2615	1.8678
sultosilic_acid	-6.8	4.99	0.3091	1.8678
tofenacin	-6.8	4.99	0.3579	1.8678
voriconazole	-6.8	4.99	0.272	1.8678
acitretin	-6.8	4.99	0.2833	2.1791
buprenorphine	-6.8	4.99	0.2	2.1791
carazolol	-6.8	4.99	0.3091	2.1791
carbenicillin	-6.8	4.99	0.2615	2.1791
diflorasone_diacetate	-6.8	4.99	0.1943	2.1791
emetine	-6.8	4.99	0.1943	2.1791
ingenol_mebutate	-6.8	4.99	0.2194	2.1791
meclocycline	-6.8	4.99	0.2061	2.1791
medrylamine	-6.8	4.99	0.3238	2.1791
mepiperphenidol	-6.8	4.99	0.3238	2.1791
mofezolac	-6.8	4.99	0.272	2.1791
motretinide	-6.8	4.99	0.2615	2.1791
omoconazole	-6.8	4.99	0.2519	2.1791
oxyphencyclimine	-6.8	4.99	0.272	2.1791
perflubron	-6.8	4.99	0.2615	2.1791
phenacaine	-6.8	4.99	0.3091	2.1791
pregnenolone_succinate	-6.8	4.99	0.2267	2.1791
retigabine	-6.8	4.99	0.3091	2.1791
zuclopenthixol_acetate	-6.8	4.99	0.2267	2.1791
(2-benzhydryloxyethyl)diethyl-methylammonium_iodide	-6.8	4.99	0.3091	2.4904
aprindine	-6.8	4.99	0.2833	2.4904
brovanexine	-6.8	4.99	0.2125	2.4904
bulaquine	-6.8	4.99	0.2519	2.4904
cinametic_acid	-6.8	4.99	0.4	2.4904
clanobutin	-6.8	4.99	0.2833	2.4904
etretinate	-6.8	4.99	0.2615	2.4904
glisentide	-6.8	4.99	0.2194	2.4904
hydrocortisone_phosphate	-6.8	4.99	0.2267	2.4904
morclofone	-6.8	4.99	0.2429	2.4904
mosapride	-6.8	4.99	0.2345	2.4904
panobinostat	-6.8	4.99	0.2615	2.4904
pitofenone	-6.8	4.99	0.2519	2.4904
simvastatin	-6.8	4.99	0.2267	2.4904
succisulfone	-6.8	4.99	0.2833	2.4904
tedizolid_phosphate	-6.8	4.99	0.2194	2.4904
thiopropazate	-6.8	4.99	0.2267	2.4904
alfentanil	-6.8	4.99	0.2267	2.8017
bamifylline	-6.8	4.99	0.2429	2.8017
betamethasone_dipropionate	-6.8	4.99	0.1889	2.8017
bosutinib	-6.8	4.99	0.1889	2.8017
capecitabine	-6.8	4.99	0.272	2.8017
guaiacol_phosphate	-6.8	4.99	0.2345	2.8017
masoprocol	-6.8	4.99	0.3091	2.8017
oxyfedrine	-6.8	4.99	0.2957	2.8017
rolitetracycline	-6.8	4.99	0.1789	2.8017
benactyzine	-6.8	4.99	0.2833	3.113
bepridil	-6.8	4.99	0.2519	3.113
betamethasone_butyrate_propionate	-6.8	4.99	0.1838	3.113
cefalexin_pivoxil	-6.8	4.99	0.2125	3.113
dapagliflozin	-6.8	4.99	0.2429	3.113
domitroban	-6.8	4.99	0.2615	3.113
erlotinib	-6.8	4.99	0.2345	3.113
etafenone	-6.8	4.99	0.2833	3.113
naproxcinod	-6.8	4.99	0.272	3.113
aclidinium_bromide	-6.8	4.99	0.2061	3.4243
valsartan	-6.8	4.99	0.2125	3.4243
eprosartan	-6.8	4.99	0.2267	3.7356
hematoporphyrin	-6.8	4.99	0.1545	3.7356
nelfinavir	-6.8	4.99	0.17	3.7356
saroglitazar	-6.8	4.99	0.2194	3.7356
cefditoren_pivoxil	-6.8	4.99	0.1659	4.0469
diethylamino_hydroxybenzoyl_hexyl_benzoate	-6.8	4.99	0.2345	4.0469
epoprostenol	-6.8	4.99	0.272	4.0469
hexamidine	-6.8	4.99	0.2615	4.0469
dinoprostone	-6.8	4.99	0.272	4.6695
dinoprost	-6.8	4.99	0.272	4.9808
cefotiam_hexetil	-6.8	4.99	0.1478	5.2921
mydecamycin	-6.8	4.99	0.1193	5.2921
Spiramycin_III	-6.8	4.99	0.1079	5.2921
dabigatran_etexilate	-6.8	4.99	0.1478	5.6034
acarbose	-6.8	4.99	0.1545	6.8486
terlipressin	-6.8	4.99	0.08	8.7164
doxacurium	-6.8	4.99	0.0919	9.0277
lorcaserin	-6.7	4.91	0.5154	0
aminoacridine	-6.7	4.91	0.4467	0.3113
artemether	-6.7	4.91	0.319	0.3113
naftazone	-6.7	4.91	0.4188	0.3113
phensuximide	-6.7	4.91	0.4786	0.3113
tacrine	-6.7	4.91	0.4467	0.3113
azasetron	-6.7	4.91	0.2792	0.6226
clonazepam	-6.7	4.91	0.3045	0.6226
dezocine	-6.7	4.91	0.3722	0.6226
ethotoin	-6.7	4.91	0.4467	0.6226
oxymetholone	-6.7	4.91	0.2792	0.6226
oxymorphone	-6.7	4.91	0.3045	0.6226
ticlopidine	-6.7	4.91	0.3941	0.6226
afloqualone	-6.7	4.91	0.319	0.9339
delmadinone_acetate	-6.7	4.91	0.2393	0.9339
endralazine	-6.7	4.91	0.335	0.9339
epimestrol	-6.7	4.91	0.3045	0.9339
indeloxazine	-6.7	4.91	0.3941	0.9339
lisuride	-6.7	4.91	0.268	0.9339
meloxicam	-6.7	4.91	0.2913	0.9339
metaclazepam	-6.7	4.91	0.2913	0.9339
nepinalone	-6.7	4.91	0.335	0.9339
phenallymal	-6.7	4.91	0.3722	0.9339
promethazine	-6.7	4.91	0.335	0.9339
tolazamide	-6.7	4.91	0.319	0.9339
adamexine	-6.7	4.91	0.268	1.2452
alogliptin	-6.7	4.91	0.268	1.2452
arterolane	-6.7	4.91	0.2481	1.2452
bupropion	-6.7	4.91	0.4188	1.2452
cyamemazine	-6.7	4.91	0.2913	1.2452
cyclopenthiazide	-6.7	4.91	0.2913	1.2452
dantrolene	-6.7	4.91	0.2913	1.2452
egualen	-6.7	4.91	0.3526	1.2452
felbinac	-6.7	4.91	0.4188	1.2452
fenticlor	-6.7	4.91	0.3941	1.2452
gentian_violet	-6.7	4.91	0.2393	1.2452
ketobemidone	-6.7	4.91	0.3722	1.2452
methylphenidate	-6.7	4.91	0.3941	1.2452
nadifloxacin	-6.7	4.91	0.2577	1.2452
oxomemazine	-6.7	4.91	0.2913	1.2452
plerixafor	-6.7	4.91	0.1861	1.2452
rosoxacin	-6.7	4.91	0.3045	1.2452
saxagliptin	-6.7	4.91	0.2913	1.2452
sulfabenzamide	-6.7	4.91	0.3526	1.2452
tripamide	-6.7	4.91	0.2792	1.2452
acepromazine	-6.7	4.91	0.2913	1.5565
acetaminosalol	-6.7	4.91	0.335	1.5565
altropane	-6.7	4.91	0.2913	1.5565
benzylsulfamide	-6.7	4.91	0.3722	1.5565
biriperone	-6.7	4.91	0.231	1.5565
brompheniramine	-6.7	4.91	0.3526	1.5565
chlorphenamine	-6.7	4.91	0.3526	1.5565
cloprednol	-6.7	4.91	0.2481	1.5565
demecolcine	-6.7	4.91	0.2481	1.5565
dexbrompheniramine	-6.7	4.91	0.3526	1.5565
dexchlorpheniramine	-6.7	4.91	0.3526	1.5565
dioxybenzone	-6.7	4.91	0.3722	1.5565
exisulind	-6.7	4.91	0.2577	1.5565
fenclofenac	-6.7	4.91	0.3526	1.5565
formylsulfamethin	-6.7	4.91	0.319	1.5565
hesperetin	-6.7	4.91	0.3045	1.5565
hydroquinine	-6.7	4.91	0.2792	1.5565
hydroxypethidine	-6.7	4.91	0.3526	1.5565
melperone	-6.7	4.91	0.3526	1.5565
meradimate	-6.7	4.91	0.335	1.5565
methylergometrine	-6.7	4.91	0.268	1.5565
methylprednisolone	-6.7	4.91	0.2481	1.5565
methysergide	-6.7	4.91	0.2577	1.5565
nifurpirinol	-6.7	4.91	0.3722	1.5565
pheniramine	-6.7	4.91	0.3722	1.5565
phenyl_acetylsalicylate	-6.7	4.91	0.3526	1.5565
tazarotene	-6.7	4.91	0.268	1.5565
tiaprofenic_acid	-6.7	4.91	0.3722	1.5565
vonoprazan	-6.7	4.91	0.2792	1.5565
zomepirac	-6.7	4.91	0.335	1.5565
azlocillin	-6.7	4.91	0.2094	1.8678
bephenium	-6.7	4.91	0.3526	1.8678
bromazine	-6.7	4.91	0.335	1.8678
cefaclor	-6.7	4.91	0.2577	1.8678
dexlansoprazole	-6.7	4.91	0.268	1.8678
diacerein	-6.7	4.91	0.2481	1.8678
diphenhydramine	-6.7	4.91	0.3526	1.8678
eletriptan	-6.7	4.91	0.2481	1.8678
intoplicine	-6.7	4.91	0.2577	1.8678
methscopolamine	-6.7	4.91	0.2913	1.8678
nafcillin	-6.7	4.91	0.231	1.8678
phenyltoloxamine	-6.7	4.91	0.3526	1.8678
protirelin	-6.7	4.91	0.2577	1.8678
thiethylperazine	-6.7	4.91	0.2481	1.8678
cetiedil	-6.7	4.91	0.2792	2.1791
etoperidone	-6.7	4.91	0.2577	2.1791
gemifloxacin	-6.7	4.91	0.2393	2.1791
gestonorone_caproate	-6.7	4.91	0.2233	2.1791
halopredone_acetate	-6.7	4.91	0.1914	2.1791
hydroxystilbamidine	-6.7	4.91	0.319	2.1791
nitrendipine	-6.7	4.91	0.2577	2.1791
pantoprazole	-6.7	4.91	0.2577	2.1791
quinisocaine	-6.7	4.91	0.335	2.1791
tixocortol	-6.7	4.91	0.2094	2.1791
tranilast	-6.7	4.91	0.2792	2.1791
betamethasone_acibutate	-6.7	4.91	0.1861	2.4904
butaverine	-6.7	4.91	0.319	2.4904
cabozantinib	-6.7	4.91	0.1811	2.4904
dexamethasone_phosphate	-6.7	4.91	0.2094	2.4904
oxytetracycline	-6.7	4.91	0.203	2.4904
pirifibrate	-6.7	4.91	0.2913	2.4904
regadenoson	-6.7	4.91	0.2161	2.4904
alverine	-6.7	4.91	0.319	2.8017
benzomethamine	-6.7	4.91	0.2577	2.8017
betamethasone_valerate	-6.7	4.91	0.1971	2.8017
bucladesine	-6.7	4.91	0.2094	2.8017
cinnamaverine	-6.7	4.91	0.2792	2.8017
dimenoxadol	-6.7	4.91	0.2792	2.8017
droxypropine	-6.7	4.91	0.3045	2.8017
etersalate	-6.7	4.91	0.2577	2.8017
oleandomycin	-6.7	4.91	0.1396	2.8017
secalciferol	-6.7	4.91	0.2233	2.8017
bumetanide	-6.7	4.91	0.268	3.113
cinalukast	-6.7	4.91	0.231	3.113
labetalol	-6.7	4.91	0.2792	3.113
probucol	-6.7	4.91	0.1914	3.113
rifampicin	-6.7	4.91	0.1136	3.113
tartrazine	-6.7	4.91	0.2161	3.113
formoterol	-6.7	4.91	0.268	3.4243
lumefantrine	-6.7	4.91	0.1914	3.4243
luseogliflozin	-6.7	4.91	0.2233	3.4243
mycophenolate_mofetil	-6.7	4.91	0.2161	3.4243
naftidrofuryl	-6.7	4.91	0.2393	3.4243
arbutamine	-6.7	4.91	0.2913	3.7356
ceftazidime	-6.7	4.91	0.1811	3.7356
clobenoside	-6.7	4.91	0.203	4.3582
pemafibrate	-6.7	4.91	0.1861	4.3582
pirozadil	-6.7	4.91	0.1763	4.3582
saquinavir	-6.7	4.91	0.1367	4.3582
sarpogrelate	-6.7	4.91	0.2161	4.6695
tocopheryl_nicotinate	-6.7	4.91	0.1718	4.6695
alprostadil	-6.7	4.91	0.268	4.9808
limaprost	-6.7	4.91	0.2481	4.9808
tocofibrate	-6.7	4.91	0.1523	5.2921
tretinoin_tocoferil	-6.7	4.91	0.1288	5.9147
dexamethasone_palmitate	-6.7	4.91	0.1489	6.226
glycerol_phenylbutyrate	-6.7	4.91	0.1718	6.226
cangrelor	-6.7	4.91	0.1523	6.8486
nafarelin	-6.7	4.91	0.0684	10.8955
histrelin	-6.7	4.91	0.0684	11.2068
guaiazulen	-6.6	4.84	0.44	0.3113
heptobarbital	-6.6	4.84	0.4125	0.3113
hydrocodone	-6.6	4.84	0.3	0.3113
levamisole	-6.6	4.84	0.4714	0.3113
tetryzoline	-6.6	4.84	0.44	0.3113
aniracetam	-6.6	4.84	0.4125	0.6226
biphenylol	-6.6	4.84	0.5077	0.6226
carbaryl	-6.6	4.84	0.44	0.6226
dantron	-6.6	4.84	0.3667	0.6226
mephenytoin	-6.6	4.84	0.4125	0.6226
oxabolone	-6.6	4.84	0.3143	0.6226
oxycodone	-6.6	4.84	0.287	0.6226
picilorex	-6.6	4.84	0.4125	0.6226
romidepsin	-6.6	4.84	0.1833	0.6226
tiquizium	-6.6	4.84	0.3	0.6226
toloxatone	-6.6	4.84	0.44	0.6226
triclocarban	-6.6	4.84	0.3474	0.6226
velnacrine	-6.6	4.84	0.4125	0.6226
zolimidine	-6.6	4.84	0.3474	0.6226
fencamfamin	-6.6	4.84	0.4125	0.9339
flumazenil	-6.6	4.84	0.3	0.9339
glypinamide	-6.6	4.84	0.3143	0.9339
lornoxicam	-6.6	4.84	0.287	0.9339
melitracen	-6.6	4.84	0.3	0.9339
muzolimine	-6.6	4.84	0.3882	0.9339
oxantel	-6.6	4.84	0.4125	0.9339
thiazinam	-6.6	4.84	0.3143	0.9339
yohimbine	-6.6	4.84	0.2538	0.9339
bucricaine	-6.6	4.84	0.3474	1.2452
clopidogrel	-6.6	4.84	0.3143	1.2452
cycloxilic_acid	-6.6	4.84	0.4125	1.2452
desoximetasone	-6.6	4.84	0.2444	1.2452
diamorphine	-6.6	4.84	0.2444	1.2452
fludroxycortide	-6.6	4.84	0.2129	1.2452
flutamide	-6.6	4.84	0.3474	1.2452
glybuzole	-6.6	4.84	0.3474	1.2452
guaiacol_benzoate	-6.6	4.84	0.3882	1.2452
ixabepilone	-6.6	4.84	0.1886	1.2452
meclofenamic_acid	-6.6	4.84	0.3474	1.2452
osalmid	-6.6	4.84	0.3882	1.2452
phenelzine	-6.6	4.84	0.66	1.2452
procodazole	-6.6	4.84	0.4714	1.2452
quinfamide	-6.6	4.84	0.287	1.2452
sulbentine	-6.6	4.84	0.3143	1.2452
sulfisomidine	-6.6	4.84	0.3474	1.2452
tymazoline	-6.6	4.84	0.3882	1.2452
alfadolone_acetate	-6.6	4.84	0.2357	1.5565
benzylpenicillin	-6.6	4.84	0.287	1.5565
ciramadol	-6.6	4.84	0.3667	1.5565
cocaine	-6.6	4.84	0.3	1.5565
fenyramidol	-6.6	4.84	0.4125	1.5565
fluclorolone	-6.6	4.84	0.2276	1.5565
fluprednisolone	-6.6	4.84	0.2444	1.5565
ilaprazole	-6.6	4.84	0.2538	1.5565
imrecoxib	-6.6	4.84	0.2538	1.5565
indobufen	-6.6	4.84	0.3	1.5565
isoaminile	-6.6	4.84	0.3667	1.5565
mebutizide	-6.6	4.84	0.287	1.5565
metamizole	-6.6	4.84	0.3143	1.5565
nifuroxazide	-6.6	4.84	0.33	1.5565
pipamazine	-6.6	4.84	0.2444	1.5565
plafibride	-6.6	4.84	0.275	1.5565
prednylidene	-6.6	4.84	0.2444	1.5565
sulfamethoxypyridazine	-6.6	4.84	0.3474	1.5565
sulindac	-6.6	4.84	0.264	1.5565
terazosin	-6.6	4.84	0.2357	1.5565
xenbucin	-6.6	4.84	0.3667	1.5565
bolandiol_dipropionate	-6.6	4.84	0.2357	1.8678
clobuzarit	-6.6	4.84	0.3143	1.8678
doxylamine	-6.6	4.84	0.33	1.8678
lansoprazole	-6.6	4.84	0.264	1.8678
loracarbef	-6.6	4.84	0.2538	1.8678
lorajmine	-6.6	4.84	0.2357	1.8678
metopimazine	-6.6	4.84	0.22	1.8678
neltenexine	-6.6	4.84	0.264	1.8678
niaprazine	-6.6	4.84	0.2538	1.8678
phenbenzamine	-6.6	4.84	0.3474	1.8678
piridocaine	-6.6	4.84	0.3667	1.8678
tandospirone	-6.6	4.84	0.2357	1.8678
bupranolol	-6.6	4.84	0.3667	2.1791
etofylline_clofibrate	-6.6	4.84	0.2276	2.1791
flupirtine	-6.6	4.84	0.3	2.1791
flurbiprofen_axetil	-6.6	4.84	0.275	2.1791
ibuprofen_piconol	-6.6	4.84	0.3	2.1791
methylrosaniline	-6.6	4.84	0.2276	2.1791
perphenazine	-6.6	4.84	0.2444	2.1791
propicillin	-6.6	4.84	0.2538	2.1791
retinol_acetate	-6.6	4.84	0.275	2.1791
azimilide	-6.6	4.84	0.2062	2.4904
beclobrate	-6.6	4.84	0.275	2.4904
disopyramide	-6.6	4.84	0.264	2.4904
ethacizine	-6.6	4.84	0.2276	2.4904
etilefrine_pivalate	-6.6	4.84	0.3474	2.4904
leiopyrrole	-6.6	4.84	0.2538	2.4904
protoverine	-6.6	4.84	0.1784	2.4904
sulfaloxic_acid	-6.6	4.84	0.2444	2.4904
sulisatin	-6.6	4.84	0.2	2.4904
alclometasone_dipropionate	-6.6	4.84	0.1833	2.8017
bietamiverine	-6.6	4.84	0.287	2.8017
buphenine	-6.6	4.84	0.3	2.8017
dexamethasone_valerate	-6.6	4.84	0.1941	2.8017
N4-Hydroxycytidine	-6.6	4.84	0.287	2.8017
olanexidine	-6.6	4.84	0.275	2.8017
ceftriaxone	-6.6	4.84	0.1833	3.113
cyclodrine	-6.6	4.84	0.287	3.113
dixyrazine	-6.6	4.84	0.22	3.113
medroxalol	-6.6	4.84	0.2444	3.113
octinoxate	-6.6	4.84	0.3143	3.113
ranolazine	-6.6	4.84	0.2129	3.113
trimebutine	-6.6	4.84	0.2357	3.113
methestrol_dipropionate	-6.6	4.84	0.22	3.4243
epanolol	-6.6	4.84	0.2444	3.7356
flurithromycin	-6.6	4.84	0.1269	3.7356
fumagillin	-6.6	4.84	0.2	3.7356
temocapril	-6.6	4.84	0.2062	3.7356
vinblastine	-6.6	4.84	0.1119	3.7356
desaspidin	-6.6	4.84	0.2062	4.0469
mebeverine	-6.6	4.84	0.2129	4.3582
dopexamine	-6.6	4.84	0.2538	4.6695
cynarine	-6.6	4.84	0.1784	4.9808
fosamprenavir	-6.6	4.84	0.1692	5.2921
otilonium_bromide	-6.6	4.84	0.1886	5.2921
travoprost	-6.6	4.84	0.1886	5.2921
oftasceine	-6.6	4.84	0.1467	5.6034
tocopherol_succinate	-6.6	4.84	0.1737	5.6034
paliperidone_palmitate	-6.6	4.84	0.1375	6.226
vitamin_A_palmitate	-6.6	4.84	0.1737	6.5373
pralmorelin	-6.6	4.84	0.11	7.1599
proglumetacin	-6.6	4.84	0.11	7.1599
buserelin	-6.6	4.84	0.0725	10.8955
abarelix	-6.6	4.84	0.0653	12.452
betanaphthol	-6.5	4.77	0.5909	0.3113
metopon	-6.5	4.77	0.2955	0.3113
milrinone	-6.5	4.77	0.4062	0.3113
pirfenidone	-6.5	4.77	0.4643	0.3113
artemotil	-6.5	4.77	0.2955	0.6226
dihydrocodeine	-6.5	4.77	0.2955	0.6226
etaqualone	-6.5	4.77	0.325	0.6226
lenalidomide	-6.5	4.77	0.3421	0.6226
morphine	-6.5	4.77	0.3095	0.6226
phenobarbital	-6.5	4.77	0.3824	0.6226
primidone	-6.5	4.77	0.4062	0.6226
proguanil	-6.5	4.77	0.3824	0.6226
topiroxostat	-6.5	4.77	0.3421	0.6226
cyclothiazide	-6.5	4.77	0.2708	0.9339
fenethazine	-6.5	4.77	0.3421	0.9339
fenozolone	-6.5	4.77	0.4333	0.9339
fenspiride	-6.5	4.77	0.3421	0.9339
guaimesal	-6.5	4.77	0.3095	0.9339
ibudilast	-6.5	4.77	0.3824	0.9339
imiquimod	-6.5	4.77	0.3611	0.9339
isopromethazine	-6.5	4.77	0.325	0.9339
letrozole	-6.5	4.77	0.2955	0.9339
levosimendan	-6.5	4.77	0.3095	0.9339
meptazinol	-6.5	4.77	0.3824	0.9339
phenformin	-6.5	4.77	0.4333	0.9339
thialbarbital	-6.5	4.77	0.3611	0.9339
triclosan	-6.5	4.77	0.3824	0.9339
xylometazoline	-6.5	4.77	0.3611	0.9339
bucolome	-6.5	4.77	0.3421	1.2452
clopamide	-6.5	4.77	0.2955	1.2452
finafloxacin	-6.5	4.77	0.2241	1.2452
menadoxime	-6.5	4.77	0.3611	1.2452
nalorphine	-6.5	4.77	0.2826	1.2452
pergolide	-6.5	4.77	0.2955	1.2452
phenazopyridine	-6.5	4.77	0.4062	1.2452
protizinic_acid	-6.5	4.77	0.2955	1.2452
salinazid	-6.5	4.77	0.3611	1.2452
spiclomazine	-6.5	4.77	0.2241	1.2452
sulfachlorpyridazine	-6.5	4.77	0.3611	1.2452
terizidone	-6.5	4.77	0.2955	1.2452
vincamine	-6.5	4.77	0.25	1.2452
cariprazine	-6.5	4.77	0.2321	1.5565
ethyl_dibunate	-6.5	4.77	0.2708	1.5565
glybuthiazol	-6.5	4.77	0.325	1.5565
levobupivacaine	-6.5	4.77	0.3095	1.5565
levomepromazine	-6.5	4.77	0.2826	1.5565
lumiracoxib	-6.5	4.77	0.325	1.5565
prazosin	-6.5	4.77	0.2321	1.5565
sparfloxacin	-6.5	4.77	0.2321	1.5565
alitretinoin	-6.5	4.77	0.2955	1.8678
budesonide	-6.5	4.77	0.2097	1.8678
butidrine	-6.5	4.77	0.3611	1.8678
clobetasone_butyrate	-6.5	4.77	0.197	1.8678
desvenlafaxine	-6.5	4.77	0.3421	1.8678
indecainide	-6.5	4.77	0.2826	1.8678
istradefylline	-6.5	4.77	0.2321	1.8678
menbutone	-6.5	4.77	0.3421	1.8678
nifurzide	-6.5	4.77	0.2826	1.8678
nitracrine	-6.5	4.77	0.2708	1.8678
paramethasone_acetate	-6.5	4.77	0.2097	1.8678
phthalylsulfacetamide	-6.5	4.77	0.26	1.8678
prajmalium	-6.5	4.77	0.2407	1.8678
prasugrel	-6.5	4.77	0.25	1.8678
salsalate	-6.5	4.77	0.3421	1.8678
triamcinolone	-6.5	4.77	0.2321	1.8678
visnadine	-6.5	4.77	0.2321	1.8678
amiloxate	-6.5	4.77	0.3611	2.1791
aripiprazole	-6.5	4.77	0.2167	2.1791
bencyclane	-6.5	4.77	0.3095	2.1791
estramustine	-6.5	4.77	0.2241	2.1791
mepyramine	-6.5	4.77	0.3095	2.1791
methanthelinium	-6.5	4.77	0.26	2.1791
picotamide	-6.5	4.77	0.2321	2.1791
tiagabine	-6.5	4.77	0.26	2.1791
tretoquinol	-6.5	4.77	0.26	2.1791
tropicamide	-6.5	4.77	0.3095	2.1791
caramiphen	-6.5	4.77	0.3095	2.4904
cholic_acid	-6.5	4.77	0.2241	2.4904
cyclopentolate	-6.5	4.77	0.3095	2.4904
dalfopristin	-6.5	4.77	0.1354	2.4904
diampromide	-6.5	4.77	0.2708	2.4904
indacaterol	-6.5	4.77	0.2241	2.4904
mycophenolic_acid	-6.5	4.77	0.2826	2.4904
proxazole	-6.5	4.77	0.3095	2.4904
alfuzosin	-6.5	4.77	0.2321	2.8017
beclometasone_dipropionate	-6.5	4.77	0.1806	2.8017
bornaprine	-6.5	4.77	0.2708	2.8017
dextropropoxyphene	-6.5	4.77	0.26	2.8017
etofibrate	-6.5	4.77	0.26	2.8017
protokylol	-6.5	4.77	0.2708	2.8017
ritodrine	-6.5	4.77	0.3095	2.8017
hydrocortisone_probutate	-6.5	4.77	0.1857	3.113
oxyphenonium	-6.5	4.77	0.26	3.113
ronifibrate	-6.5	4.77	0.25	3.113
arformoterol	-6.5	4.77	0.26	3.4243
etofenamate	-6.5	4.77	0.25	3.4243
febarbamate	-6.5	4.77	0.2241	3.4243
fluvoxamine	-6.5	4.77	0.2955	3.4243
pentoxyverine	-6.5	4.77	0.2708	3.4243
stallimycin	-6.5	4.77	0.1857	3.4243
testosterone_undecanoate	-6.5	4.77	0.197	3.4243
propafenone	-6.5	4.77	0.26	3.7356
valganciclovir	-6.5	4.77	0.26	3.7356
sulprostone	-6.5	4.77	0.2031	4.3582
hepronicate	-6.5	4.77	0.1757	5.2921
myrophine	-6.5	4.77	0.1512	5.2921
estradiol_mustard	-6.5	4.77	0.125	5.6034
roxithromycin	-6.5	4.77	0.1121	5.6034
lutein	-6.5	4.77	0.1548	6.226
sorbinicate	-6.5	4.77	0.1083	7.1599
troxerutin	-6.5	4.77	0.125	7.7825
etelcalcetide	-6.5	4.77	0.0915	11.8294
debrisoquine	-6.4	4.69	0.4923	0
artenimol	-6.4	4.69	0.32	0.3113
flosequinan	-6.4	4.69	0.4	0.3113
methoxsalen	-6.4	4.69	0.4	0.3113
dimethylaminopropionylphenothiazine	-6.4	4.69	0.3048	0.6226
oxymesterone	-6.4	4.69	0.2783	0.6226
proflavine	-6.4	4.69	0.4	0.6226
propyphenazone	-6.4	4.69	0.3765	0.6226
reposal	-6.4	4.69	0.3368	0.6226
ripasudil	-6.4	4.69	0.2909	0.6226
tinazoline	-6.4	4.69	0.4267	0.6226
acetylpheneturide	-6.4	4.69	0.3556	0.9339
anagestone_acetate	-6.4	4.69	0.237	0.9339
butylphthalide	-6.4	4.69	0.4571	0.9339
Flutemetamol_(18F)	-6.4	4.69	0.3368	0.9339
medroxyprogesterone	-6.4	4.69	0.2286	0.9339
mestranol	-6.4	4.69	0.2783	0.9339
metaxalone	-6.4	4.69	0.4	0.9339
phetharbital	-6.4	4.69	0.3368	0.9339
sulfaguanidine	-6.4	4.69	0.4571	0.9339
zileuton	-6.4	4.69	0.4	0.9339
acedapsone	-6.4	4.69	0.2783	1.2452
acitazanolast	-6.4	4.69	0.3765	1.2452
alimemazine	-6.4	4.69	0.3048	1.2452
benzyl_nicotinate	-6.4	4.69	0.4	1.2452
dexmethylphenidate	-6.4	4.69	0.3765	1.2452
ethoheptazine	-6.4	4.69	0.3368	1.2452
isocarboxazid	-6.4	4.69	0.3765	1.2452
levofacetoperane	-6.4	4.69	0.3765	1.2452
methylnaltrexone	-6.4	4.69	0.2462	1.2452
mofebutazone	-6.4	4.69	0.3765	1.2452
promazine	-6.4	4.69	0.32	1.2452
ramelteon	-6.4	4.69	0.3368	1.2452
stiripentol	-6.4	4.69	0.3765	1.2452
sulfamerazine	-6.4	4.69	0.3556	1.2452
tiazesim	-6.4	4.69	0.2783	1.2452
aminopromazine	-6.4	4.69	0.2783	1.5565
besifloxacin	-6.4	4.69	0.237	1.5565
diethazine	-6.4	4.69	0.3048	1.5565
dimetotiazine	-6.4	4.69	0.2462	1.5565
ibufenac	-6.4	4.69	0.4571	1.5565
methopromazine	-6.4	4.69	0.2909	1.5565
prednisolone	-6.4	4.69	0.2462	1.5565
profenamine	-6.4	4.69	0.2909	1.5565
propiram	-6.4	4.69	0.32	1.5565
pyrovalerone	-6.4	4.69	0.3556	1.5565
sulfaethidole	-6.4	4.69	0.3556	1.5565
zolmitriptan	-6.4	4.69	0.3048	1.5565
almotriptan	-6.4	4.69	0.2783	1.8678
artesunate	-6.4	4.69	0.237	1.8678
bioallethrin	-6.4	4.69	0.2909	1.8678
cefalexin	-6.4	4.69	0.2462	1.8678
cefaloridine	-6.4	4.69	0.2286	1.8678
cefradine	-6.4	4.69	0.2462	1.8678
edoxaban	-6.4	4.69	0.173	1.8678
hydroxyethylpromethazine	-6.4	4.69	0.2783	1.8678
methallenestril	-6.4	4.69	0.3048	1.8678
oxitriptan	-6.4	4.69	0.3556	1.8678
sulfasymazine	-6.4	4.69	0.3048	1.8678
tinoridine	-6.4	4.69	0.2909	1.8678
ulobetasol_propionate	-6.4	4.69	0.1939	1.8678
amixetrine	-6.4	4.69	0.3368	2.1791
amodiaquine	-6.4	4.69	0.256	2.1791
bicalutamide	-6.4	4.69	0.2207	2.1791
chlortetracycline	-6.4	4.69	0.1939	2.1791
metacycline	-6.4	4.69	0.2	2.1791
tetracycline	-6.4	4.69	0.2	2.1791
aceclofenac	-6.4	4.69	0.2783	2.4904
bifemelane	-6.4	4.69	0.32	2.4904
cefozopran	-6.4	4.69	0.1829	2.4904
oxysonium	-6.4	4.69	0.2909	2.4904
sufentanil	-6.4	4.69	0.237	2.4904
trimetrexate	-6.4	4.69	0.237	2.4904
drofenine	-6.4	4.69	0.2783	2.8017
drotaverine	-6.4	4.69	0.2207	2.8017
isoxsuprine	-6.4	4.69	0.2909	2.8017
clindamycin	-6.4	4.69	0.237	3.113
pinaverium	-6.4	4.69	0.2	3.113
prednicarbate	-6.4	4.69	0.1829	3.113
reproterol	-6.4	4.69	0.2286	3.113
valaciclovir	-6.4	4.69	0.2783	3.113
bevantolol	-6.4	4.69	0.256	3.4243
udenafil	-6.4	4.69	0.1778	3.4243
benzethonium	-6.4	4.69	0.2133	3.7356
tiocarlide	-6.4	4.69	0.2286	3.7356
clindamycin_phosphate	-6.4	4.69	0.2065	4.0469
oxetacaine	-6.4	4.69	0.1882	4.0469
alpha-tocopherol_acetate	-6.4	4.69	0.1882	4.3582
cerivastatin	-6.4	4.69	0.1939	4.3582
tiropramide	-6.4	4.69	0.1882	4.6695
desoxymycin	-6.4	4.69	0.1641	4.9808
fosinopril	-6.4	4.69	0.1641	4.9808
dihydrostreptomycin	-6.4	4.69	0.16	5.2921
fenoxedil	-6.4	4.69	0.1829	5.2921
mupirocin	-6.4	4.69	0.1829	6.5373
latanoprostene_bunod	-6.4	4.69	0.1778	6.8486
atracurium	-6.4	4.69	0.0955	8.0938
goserelin	-6.4	4.69	0.0688	10.8955
Corticorelin	-6.4	4.69	0.0842	14.6311
menadione	-6.3	4.62	0.4846	0
phanquinone	-6.3	4.62	0.3937	0
benzylthiouracil	-6.3	4.62	0.42	0.6226
bropirimine	-6.3	4.62	0.42	0.6226
caroxazone	-6.3	4.62	0.42	0.6226
chromocarb	-6.3	4.62	0.45	0.6226
flumequine	-6.3	4.62	0.3316	0.6226
guanabenz	-6.3	4.62	0.45	0.6226
guanadrel	-6.3	4.62	0.42	0.6226
guanoxan	-6.3	4.62	0.42	0.6226
icotinib	-6.3	4.62	0.2172	0.6226
medetomidine	-6.3	4.62	0.42	0.6226
clorexolone	-6.3	4.62	0.3	0.9339
cridanimod	-6.3	4.62	0.3316	0.9339
cyclopentobarbital	-6.3	4.62	0.3706	0.9339
diethyltoluamide	-6.3	4.62	0.45	0.9339
irsogladine	-6.3	4.62	0.3937	0.9339
levofloxacin	-6.3	4.62	0.2423	0.9339
lysergide	-6.3	4.62	0.2625	0.9339
[truncated: 1,501 more rows]
